# Supplementary material for: Identification of plasma proteins binding oxidized phospholipids using pull-down proteomics and OxLDL masking assay
Source: J Lipid Res. 2024 Nov 19;66(1):100704. doi: 10.1016/j.jlr.2024.100704 (PMC11696850; doi:10.1016/j.jlr.2024.100704)
Supplement: Supplemental File S1 [file mmc2.xlsx]

## Sheet: Overview
Sheets	Description		Samples OxPAPC liposome pull-down							Samples heparin pull-down
OxPAPC vs PAPC enriched	Identified 198 OxPAPC binding proteins		Run	Run name	Ligand	Replicate (pulldown)	Replicate (LC-MSMS run)	Eluate		Run	Run name	Ligand	Replicate (pulldown)	Replicate (LC-MSMS run)	Eluate
OxPAPC - PAPC (Urea)	Identified proteins from urea eluates (backgrond corrected)		CU1_GA1_7689	CU1_1	empty beads	1	1	UREA		E1500_A_GA1_7864	NaCl A_1	heparin	1	1	NaCl
OxPAPC - PAPC (CHAPS)	Identified proteins from CHAPS eluates (backgrond corrected)		CU1_2_GA1_7746	CU1_2	empty beads	1	2	UREA		E1500_A_2_GA1_7872	NaCl A_2	heparin	1	2	NaCl
OxPAPC - PAPC (SDS)	Identified proteins from SDS eluates (backgrond corrected)		CU1_3_GA1_7802	CU1_3	empty beads	1	3	UREA		E1500_A_3_GA1_7880	NaCl A_3	heparin	1	3	NaCl
gprofiler OxPAPC	Functional enrichment analysis of OxPAPC-binding proteins		CU2_GA2_7691	CU2_1	empty beads	2	1	UREA		E500_B_GA2_7866	NaCl B_1	heparin	2	1	NaCl
Heparin-binding	Identified heparin-binding proteins		CU2_2_GA2_7748	CU2_2	empty beads	2	2	UREA		E500_B_2_GA2_7874	NaCl B_2	heparin	2	2	NaCl
gprofiler Heparin	Functional enrichment analysis of heparin-binding proteins		CU2_3_GA2_7804	CU2_3	empty beads	2	3	UREA		E500_B_3_GA2_7882	NaCl B_3	heparin	2	3	NaCl
overlap OxPAPC and Heparin	Proteins identified to bind to heparin and OxPAPC		CU3_GA3_7693	CU3_1	empty beads	3	1	UREA		ESDS_A_GA3_7868	SDS A_1	heparin	1	1	SDS
multiwell plate pull-down	OxPAPC-binding proteins identified from multiwell pull-down		CU3_2_GA3_7750	CU3_2	empty beads	3	2	UREA		ESDS_A_2_GA3_7876	SDS A_2	heparin	1	2	SDS
			CU3_3_GA3_7806	CU3_3	empty beads	3	3	UREA		ESDS_A_3_GA3_7884	SDS A_3	heparin	1	3	SDS
Abbreviations			CD1_GA4_7695	CD1_1	empty beads	1	1	CHAPS		ESDS_B_GA4_7870	SDS B_1	heparin	2	1	SDS
Ox	OxPAPC		CD1_2_GA4_7752	CD1_2	empty beads	1	2	CHAPS		ESDS_B_2_GA4_7878	SDS B_2	heparin	2	2	SDS
P	PAPC		CD1_3_GA4_7808	CD1_3	empty beads	1	3	CHAPS		ESDS_B_3_GA4_7886	SDS B_3	heparin	2	3	SDS
C	empty beads		CD2_GA5_7697	CD2_1	empty beads	2	1	CHAPS
U	urea		CD2_2_GA5_7754	CD2_2	empty beads	2	2	CHAPS
D	CHAPS		CD2_3_GA5_7810	CD2_3	empty beads	2	3	CHAPS
L	SDS		CD3_GA6_7699	CD3_1	empty beads	3	1	CHAPS
			CD3_2_GA6_7756	CD3_2	empty beads	3	2	CHAPS
Significance			CD3_3_GA6_7812	CD3_3	empty beads	3	3	CHAPS
determined by multiple t-tests using Perseus software. FDR = 0.05, s0 = 0.5 (0.2 for SDS)			CL1_GD3_7725	CL1_1	empty beads	1	1	SDS
+ : significantly enriched with OxPAPC compared to PAPC			CL1_2_GD3_7782	CL1_2	empty beads	1	2	SDS
			CL1_3_GD3_7838	CL1_3	empty beads	1	3	SDS
log2 difference			CL2_GD4_7727	CL2_1	empty beads	2	1	SDS
Urea	log2 mean OxU - log2 mean PU		CL2_2_GD4_7784	CL2_2	empty beads	2	2	SDS
CHAPS	log2 mean OxD - log2 mean PD		CL2_3_GD4_7840	CL2_3	empty beads	2	3	SDS
SDS	log2 mean OxL - log2 mean PL		CL3_GD5_7729	CL3_1	empty beads	3	1	SDS
			CL3_2_GD5_7786	CL3_2	empty beads	3	2	SDS
quantitative values			CL3_3_GD5_7842	CL3_3	empty beads	3	3	SDS
log2 LFQ values from DIA-NN filtered at FDR 0.01			PU1_GA7_7701	PU1_1	PAPC	1	1	UREA
			PU1_2_GA7_7758	PU1_2	PAPC	1	2	UREA
			PU1_3_GA7_7814	PU1_3	PAPC	1	3	UREA
			PU2_GA8_7703	PU2_1	PAPC	2	1	UREA
			PU2_2_GA8_7760	PU2_2	PAPC	2	2	UREA
			PU2_3_GA8_7816	PU2_3	PAPC	2	3	UREA
			PU3_GB1_7705	PU3_1	PAPC	3	1	UREA
			PU3_2_GB1_7762	PU3_2	PAPC	3	2	UREA
			PU3_3_GB1_7818	PU3_3	PAPC	3	3	UREA
			PD1_GB2_7707	PD1_1	PAPC	1	1	CHAPS
			PD1_2_GB2_7764	PD1_2	PAPC	1	2	CHAPS
			PD1_3_GB2_7820	PD1_3	PAPC	1	3	CHAPS
			PD2_GB3_7709	PD2_1	PAPC	2	1	CHAPS
			PD2_2_GB3_7766	PD2_2	PAPC	2	2	CHAPS
			PD2_3_GB3_7822	PD2_3	PAPC	2	3	CHAPS
			PD3_GB4_7711	PD3_1	PAPC	3	1	CHAPS
			PD3_2_GB4_7768	PD3_2	PAPC	3	2	CHAPS
			PD3_3_GB4_7824	PD3_3	PAPC	3	3	CHAPS
			PL1_GD6_7732	PL1_1	PAPC	1	1	SDS
			PL1_2_GD6_7788	PL1_2	PAPC	1	2	SDS
			PL1_3_GD6_7844	PL1_3	PAPC	1	3	SDS
			PL2_GD7_7734	PL2_1	PAPC	2	1	SDS
			PL2_2_GD7_7790	PL2_2	PAPC	2	2	SDS
			PL2_3_GD7_7846	PL2_3	PAPC	2	3	SDS
			PL3_GD8_7736	PL3_1	PAPC	3	1	SDS
			PL3_2_GD8_7792	PL3_2	PAPC	3	2	SDS
			PL3_3_GD8_7848	PL3_3	PAPC	3	3	SDS
			OxU1_GB5_7713	OxU1_1	OxPAPC	1	1	UREA
			OxU1_2_GB5_7770	OxU1_2	OxPAPC	1	2	UREA
			OxU1_3_GB5_7826	OxU1_3	OxPAPC	1	3	UREA
			OxU2_GB6_7715	OxU2_1	OxPAPC	2	1	UREA
			OxU2_2_GB6_7772	OxU2_2	OxPAPC	2	2	UREA
			OxU2_3_GB6_7828	OxU2_3	OxPAPC	2	3	UREA
			OxU3_GB7_7717	OxU3_1	OxPAPC	3	1	UREA
			OxU3_2_GB7_7774	OxU3_2	OxPAPC	3	2	UREA
			OxU3_3_GB7_7830	OxU3_3	OxPAPC	3	3	UREA
			OxD1_GB8_7719	OxD1_1	OxPAPC	1	1	CHAPS
			OxD1_2_GB8_7776	OxD1_2	OxPAPC	1	2	CHAPS
			OxD1_3_GB8_7832	OxD1_3	OxPAPC	1	3	CHAPS
			OxD2_GD1_7721	OxD2_1	OxPAPC	2	1	CHAPS
			OxD2_2_GD1_7778	OxD2_2	OxPAPC	2	2	CHAPS
			OxD2_3_GD1_7834	OxD2_3	OxPAPC	2	3	CHAPS
			OxD3_GD2_7723	OxD3_1	OxPAPC	3	1	CHAPS
			OxD3_2_GD2_7780	OxD3_2	OxPAPC	3	2	CHAPS
			OxD3_3_GD2_7836	OxD3_3	OxPAPC	3	3	CHAPS
			OxL1_GE1_7738	OxL1_1	OxPAPC	1	1	SDS
			OxL1_2_GE1_7794	OxL1_2	OxPAPC	1	2	SDS
			OxL1_3_GE1_7850	OxL1_3	OxPAPC	1	3	SDS
			OxL2_GE2_7740	OxL2_1	OxPAPC	2	1	SDS
			OxL2_2_GE2_7796	OxL2_2	OxPAPC	2	2	SDS
			OxL2_3_GE2_7852	OxL2_3	OxPAPC	2	3	SDS
			OxL3_GE3_7742	OxL3_1	OxPAPC	3	1	SDS
			OxL3_2_GE3_7798	OxL3_2	OxPAPC	3	2	SDS
			OxL3_3_GE3_7854	OxL3_3	OxPAPC	3	3	SDS

## Sheet: OxPAPC vs PAPC enriched
Entry	Gene Names	UniProt names	Protein names
P19652	ORM2	A1AG2_HUMAN	Alpha-1-acid glycoprotein 2 (AGP 2) (Orosomucoid-2) (OMD 2)
P01009	SERPINA1	A1AT_HUMAN	Alpha-1-antitrypsin (Alpha-1 protease inhibitor) (Alpha-1-antiproteinase) (Serpin A1) [Cleaved into: Short peptide from AAT (SPAAT)]
P08697	SERPINF2	A2AP_HUMAN	Alpha-2-antiplasmin (Alpha-2-AP) (Alpha-2-plasmin inhibitor) (Alpha-2-PI) (Serpin F2)
P01023	A2M	A2MG_HUMAN	Alpha-2-macroglobulin (Alpha-2-M) (C3 and PZP-like alpha-2-macroglobulin domain-containing protein 5)
P01011	SERPINA3	AACT_HUMAN	Alpha-1-antichymotrypsin (ACT) (Cell growth-inhibiting gene 24/25 protein) (Serpin A3) [Cleaved into: Alpha-1-antichymotrypsin His-Pro-less]
Q15848	ADIPOQ	ADIPO_HUMAN	Adiponectin (30 kDa adipocyte complement-related protein) (Adipocyte complement-related 30 kDa protein) (ACRP30) (Adipocyte, C1q and collagen domain-containing protein) (Adipose most abundant gene transcript 1 protein) (apM-1) (Gelatin-binding protein)
P43652	AFM	AFAM_HUMAN	Afamin (Alpha-albumin) (Alpha-Alb)
Q86SQ4	ADGRG6	AGRG6_HUMAN	Adhesion G-protein coupled receptor G6 (Developmentally regulated G-protein-coupled receptor) (G-protein coupled receptor 126) (Vascular inducible G protein-coupled receptor) [Cleaved into: ADGRG6 N-terminal fragment (ADGRG6-NTF); ADGRG6 C-terminal fragment (ADGRG6-CTF)]
P35858	IGFALS	ALS_HUMAN	Insulin-like growth factor-binding protein complex acid labile subunit (ALS)
P02760	AMBP	AMBP_HUMAN	Protein AMBP (Protein HC) [Cleaved into: Alpha-1-microglobulin (EC 1.6.2.-) (Alpha-1 microglycoprotein) (Complex-forming glycoprotein heterogeneous in charge); Inter-alpha-trypsin inhibitor light chain (ITI-LC) (Bikunin) (EDC1) (HI-30) (Uronic-acid-rich protein); Trypstatin]
Q9Y5C1	ANGPTL3	ANGL3_HUMAN	Angiopoietin-related protein 3 (Angiopoietin-5) (ANG-5) (Angiopoietin-like protein 3) [Cleaved into: ANGPTL3(17-221); ANGPTL3(17-224)]
P01019	AGT	ANGT_HUMAN	Angiotensinogen (Serpin A8) [Cleaved into: Angiotensin-1 (Angiotensin 1-10) (Angiotensin I) (Ang I); Angiotensin-2 (Angiotensin 1-8) (Angiotensin II) (Ang II); Angiotensin-3 (Angiotensin 2-8) (Angiotensin III) (Ang III) (Des-Asp[1]-angiotensin II); Angiotensin-4 (Angiotensin 3-8) (Angiotensin IV) (Ang IV); Angiotensin 1-9; Angiotensin 1-7; Angiotensin 1-5; Angiotensin 1-4]
Q9UPS8	ANKRD26	ANR26_HUMAN	Ankyrin repeat domain-containing protein 26
P01008	SERPINC1	ANT3_HUMAN	Antithrombin-III (ATIII) (Serpin C1)
Q9H6X2	ANTXR1	ANTR1_HUMAN	Anthrax toxin receptor 1 (Tumor endothelial marker 8)
Q9HDC9	APMAP	APMAP_HUMAN	Adipocyte plasma membrane-associated protein (Protein BSCv)
P08519	LPA	APOA_HUMAN	Apolipoprotein(a) (Apo(a)) (Lp(a)) (EC 3.4.21.-)
P02647	APOA1	APOA1_HUMAN	Apolipoprotein A-I (Apo-AI) (ApoA-I) (Apolipoprotein A1) [Cleaved into: Proapolipoprotein A-I (ProapoA-I); Truncated apolipoprotein A-I (Apolipoprotein A-I(1-242))]
P02652	APOA2	APOA2_HUMAN	Apolipoprotein A-II (Apo-AII) (ApoA-II) (Apolipoprotein A2) [Cleaved into: Proapolipoprotein A-II (ProapoA-II); Truncated apolipoprotein A-II (Apolipoprotein A-II(1-76))]
P06727	APOA4	APOA4_HUMAN	Apolipoprotein A-IV (Apo-AIV) (ApoA-IV) (Apolipoprotein A4)
Q6Q788	APOA5	APOA5_HUMAN	Apolipoprotein A-V (Apo-AV) (ApoA-V) (Apolipoprotein A5) (Regeneration-associated protein 3)
P02654	APOC1	APOC1_HUMAN	Apolipoprotein C-I (Apo-CI) (ApoC-I) (Apolipoprotein C1) [Cleaved into: Truncated apolipoprotein C-I]
P05090	APOD	APOD_HUMAN	Apolipoprotein D (Apo-D) (ApoD)
P02749	APOH	APOH_HUMAN	Beta-2-glycoprotein 1 (APC inhibitor) (Activated protein C-binding protein) (Anticardiolipin cofactor) (Apolipoprotein H) (Apo-H) (Beta-2-glycoprotein I) (B2GPI) (Beta(2)GPI)
O14791	APOL1	APOL1_HUMAN	Apolipoprotein L1 (Apolipoprotein L) (Apo-L) (ApoL) (Apolipoprotein L-I) (ApoL-I)
O95445	APOM	APOM_HUMAN	Apolipoprotein M (Apo-M) (ApoM) (Protein G3a)
P84077	ARF1	ARF1_HUMAN	ADP-ribosylation factor 1 (EC 3.6.5.2)
P17405	SMPD1	ASM_HUMAN	Sphingomyelin phosphodiesterase (EC 3.1.4.12) (EC 3.1.4.3) (Acid sphingomyelinase) (aSMase) [Cleaved into: Sphingomyelin phosphodiesterase, processed form]
O75882	ATRN	ATRN_HUMAN	Attractin (DPPT-L) (Mahogany homolog)
P61769	B2M	B2MG_HUMAN	Beta-2-microglobulin [Cleaved into: Beta-2-microglobulin form pI 5.3]
Q15582	TGFBI	BGH3_HUMAN	Transforming growth factor-beta-induced protein ig-h3 (Beta ig-h3) (Kerato-epithelin) (RGD-containing collagen-associated protein) (RGD-CAP)
P30043	BLVRB	BLVRB_HUMAN	Flavin reductase (NADPH) (FR) (EC 1.5.1.30) (Biliverdin reductase B) (BVR-B) (EC 1.3.1.24) (Biliverdin-IX beta-reductase) (Green heme-binding protein) (GHBP) (NADPH-dependent diaphorase) (NADPH-flavin reductase) (FLR)
Q9NZP8	C1RL	C1RL_HUMAN	Complement C1r subcomponent-like protein (C1r-LP) (C1r-like protein) (EC 3.4.21.-) (C1r-like serine protease analog protein) (CLSPa)
P55290	CDH13	CAD13_HUMAN	Cadherin-13 (Heart cadherin) (H-cadherin) (P105) (Truncated cadherin) (T-cad) (T-cadherin)
P33151	CDH5	CADH5_HUMAN	Cadherin-5 (7B4 antigen) (Vascular endothelial cadherin) (VE-cadherin) (CD antigen CD144)
Q86VP6	CAND1	CAND1_HUMAN	Cullin-associated NEDD8-dissociated protein 1 (Cullin-associated and neddylation-dissociated protein 1) (TBP-interacting protein of 120 kDa A) (TBP-interacting protein 120A) (p120 CAND1)
P08185	SERPINA6	CBG_HUMAN	Corticosteroid-binding globulin (CBG) (Serpin A6) (Transcortin)
Q96IY4	CPB2	CBPB2_HUMAN	Carboxypeptidase B2 (EC 3.4.17.20) (Carboxypeptidase U) (CPU) (Plasma carboxypeptidase B) (pCPB) (Thrombin-activable fibrinolysis inhibitor) (TAFI)
P15169	CPN1	CBPN_HUMAN	Carboxypeptidase N catalytic chain (CPN) (EC 3.4.17.3) (Anaphylatoxin inactivator) (Arginine carboxypeptidase) (Carboxypeptidase N polypeptide 1) (Carboxypeptidase N small subunit) (Kininase-1) (Lysine carboxypeptidase) (Plasma carboxypeptidase B) (Serum carboxypeptidase N) (SCPN)
Q9Y646	CPQ	CBPQ_HUMAN	Carboxypeptidase Q (EC 3.4.17.-) (Lysosomal dipeptidase) (Plasma glutamate carboxypeptidase)
O43866	CD5L	CD5L_HUMAN	CD5 antigen-like (Apoptosis inhibitor expressed by macrophages) (hAIM) (CT-2) (IgM-associated peptide) (SP-alpha)
Q9HBB8	CDHR5	CDHR5_HUMAN	Cadherin-related family member 5 (Mu-protocadherin) (Mucin and cadherin-like protein) (Mucin-like protocadherin) (MLPCDH)
P11597	CETP	CETP_HUMAN	Cholesteryl ester transfer protein (Lipid transfer protein I)
P00751	CFB	CFAB_HUMAN	Complement factor B (EC 3.4.21.47) (C3/C5 convertase) (Glycine-rich beta glycoprotein) (GBG) (PBF2) (Properdin factor B) [Cleaved into: Complement factor B Ba fragment; Complement factor B Bb fragment]
P08603	CFH	CFAH_HUMAN	Complement factor H (H factor 1)
P06276	BCHE	CHLE_HUMAN	Cholinesterase (EC 3.1.1.8) (Acylcholine acylhydrolase) (Butyrylcholine esterase) (Choline esterase II) (Pseudocholinesterase)
O00299	CLIC1	CLIC1_HUMAN	Chloride intracellular channel protein 1 (Chloride channel ABP) (Nuclear chloride ion channel 27) (NCC27) (Regulatory nuclear chloride ion channel protein) (hRNCC)
Q96KN2	CNDP1	CNDP1_HUMAN	Beta-Ala-His dipeptidase (EC 3.4.13.20) (CNDP dipeptidase 1) (Carnosine dipeptidase 1) (Glutamate carboxypeptidase-like protein 2) (Serum carnosinase)
P01031	C5	CO5_HUMAN	Complement C5 (C3 and PZP-like alpha-2-macroglobulin domain-containing protein 4) [Cleaved into: Complement C5 beta chain; Complement C5 alpha chain; C5a anaphylatoxin; Complement C5 alpha' chain]
P12111	COL6A3	CO6A3_HUMAN	Collagen alpha-3(VI) chain
Q9Y6Z7	COLEC10	COL10_HUMAN	Collectin-10 (Collectin liver protein 1) (CL-L1) (Collectin-34) (CL-34)
Q9BWP8	COLEC11	COL11_HUMAN	Collectin-11 (Collectin kidney protein 1) (CL-K1)
P49747	COMP	COMP_HUMAN	Cartilage oligomeric matrix protein (COMP) (Thrombospondin-5) (TSP5)
P59665	DEFA1	DEF1_HUMAN	Neutrophil defensin 1 (Defensin, alpha 1) (HNP-1) (HP-1) (HP1) [Cleaved into: HP 1-56; Neutrophil defensin 2 (HNP-2) (HP-2) (HP2)]
P09172	DBH	DOPO_HUMAN	Dopamine beta-hydroxylase (EC 1.14.17.1) (Dopamine beta-monooxygenase) [Cleaved into: Soluble dopamine beta-hydroxylase]
Q14126	DSG2	DSG2_HUMAN	Desmoglein-2 (Cadherin family member 5) (HDGC)
P14625	HSP90B1	ENPL_HUMAN	Endoplasmin (94 kDa glucose-regulated protein) (GRP-94) (Heat shock protein 90 kDa beta member 1) (Tumor rejection antigen 1) (gp96 homolog)
P23141	CES1	EST1_HUMAN	Liver carboxylesterase 1 (Acyl-coenzyme A:cholesterol acyltransferase) (ACAT) (Brain carboxylesterase hBr1) (Carboxylesterase 1) (CE-1) (hCE-1) (EC 3.1.1.1) (Cholesteryl ester hydrolase) (CEH) (EC 3.1.1.13) (Cocaine carboxylesterase) (Egasyn) (HMSE) (Methylumbelliferyl-acetate deacetylase 1) (EC 3.1.1.56) (Monocyte/macrophage serine esterase) (Retinyl ester hydrolase) (REH) (Serine esterase 1) (T…
P50502	ST13	F10A1_HUMAN	Hsc70-interacting protein (Hip) (Aging-associated protein 2) (Progesterone receptor-associated p48 protein) (Protein FAM10A1) (Putative tumor suppressor ST13) (Renal carcinoma antigen NY-REN-33) (Suppression of tumorigenicity 13 protein)
P05160	F13B	F13B_HUMAN	Coagulation factor XIII B chain (Fibrin-stabilizing factor B subunit) (Protein-glutamine gamma-glutamyltransferase B chain) (Transglutaminase B chain)
P00742	F10	FA10_HUMAN	Coagulation factor X (EC 3.4.21.6) (Stuart factor) (Stuart-Prower factor) [Cleaved into: Factor X light chain; Factor X heavy chain; Activated factor Xa heavy chain]
P03951	F11	FA11_HUMAN	Coagulation factor XI (FXI) (EC 3.4.21.27) (Plasma thromboplastin antecedent) (PTA) [Cleaved into: Coagulation factor XIa heavy chain; Coagulation factor XIa light chain]
P08709	F7	FA7_HUMAN	Coagulation factor VII (EC 3.4.21.21) (Proconvertin) (Serum prothrombin conversion accelerator) (SPCA) (Eptacog alfa) [Cleaved into: Factor VII light chain; Factor VII heavy chain]
P00740	F9	FA9_HUMAN	Coagulation factor IX (EC 3.4.21.22) (Christmas factor) (Plasma thromboplastin component) (PTC) [Cleaved into: Coagulation factor IXa light chain; Coagulation factor IXa heavy chain]
P07148	FABP1	FABPL_HUMAN	Fatty acid-binding protein, liver (Fatty acid-binding protein 1) (Liver-type fatty acid-binding protein) (L-FABP)
P23142	FBLN1	FBLN1_HUMAN	Fibulin-1 (FIBL-1)
Q12805	EFEMP1	FBLN3_HUMAN	EGF-containing fibulin-like extracellular matrix protein 1 (Extracellular protein S1-5) (Fibrillin-like protein) (Fibulin-3) (FIBL-3)
Q53RD9	FBLN7	FBLN7_HUMAN	Fibulin-7 (FIBL-7)
O75636	FCN3	FCN3_HUMAN	Ficolin-3 (Collagen/fibrinogen domain-containing lectin 3 p35) (Collagen/fibrinogen domain-containing protein 3) (Hakata antigen)
Q03591	CFHR1	FHR1_HUMAN	Complement factor H-related protein 1 (FHR-1) (H factor-like protein 1) (FHL-1) (H-factor-like 1) (H36)
Q02985	CFHR3	FHR3_HUMAN	Complement factor H-related protein 3 (FHR-3) (DOWN16) (H factor-like protein 3)
P21695	GPD1	GPDA_HUMAN	Glycerol-3-phosphate dehydrogenase [NAD(+)], cytoplasmic (GPD-C) (GPDH-C) (EC 1.1.1.8)
Q14520	HABP2	HABP2_HUMAN	Hyaluronan-binding protein 2 (EC 3.4.21.-) (Factor VII-activating protease) (Factor seven-activating protease) (FSAP) (Hepatocyte growth factor activator-like protein) (Plasma hyaluronan-binding protein) [Cleaved into: Hyaluronan-binding protein 2 50 kDa heavy chain; Hyaluronan-binding protein 2 50 kDa heavy chain alternate form; Hyaluronan-binding protein 2 27 kDa light chain; Hyaluronan-binding…
P68871	HBB	HBB_HUMAN	Hemoglobin subunit beta (Beta-globin) (Hemoglobin beta chain) [Cleaved into: LVV-hemorphin-7; Spinorphin]
P26927	MST1	HGFL_HUMAN	Hepatocyte growth factor-like protein (Macrophage stimulatory protein) (Macrophage-stimulating protein) (MSP) [Cleaved into: Hepatocyte growth factor-like protein alpha chain; Hepatocyte growth factor-like protein beta chain]
P04439	HLA-A	HLAA_HUMAN	HLA class I histocompatibility antigen, A alpha chain
P01889	HLA-B	HLAB_HUMAN	HLA class I histocompatibility antigen, B alpha chain
P00739	HPR	HPTR_HUMAN	Haptoglobin-related protein
P23083	IGHV1-2	HV102_HUMAN	Immunoglobulin heavy variable 1-2 (Ig heavy chain V-I region ND) (Ig heavy chain V-I region V35)
A0A0C4DH29	IGHV1-3	HV103_HUMAN	Immunoglobulin heavy variable 1-3
A0A0C4DH31	IGHV1-18	HV118_HUMAN	Immunoglobulin heavy variable 1-18
P01743	IGHV1-46	HV146_HUMAN	Immunoglobulin heavy variable 1-46 (Ig heavy chain V-I region DOT) (Ig heavy chain V-I region HG3) (Ig heavy chain V-I region Mot)
A0A0C4DH39	IGHV1-58	HV158_HUMAN	Immunoglobulin heavy variable 1-58
P01742	IGHV1-69	HV169_HUMAN	Immunoglobulin heavy variable 1-69 (Ig heavy chain V-I region EU) (Ig heavy chain V-I region SIE) (Ig heavy chain V-I region WOL)
P01780	IGHV3-7	HV307_HUMAN	Immunoglobulin heavy variable 3-7 (Ig heavy chain V-III region GAL) (Ig heavy chain V-III region GAR) (Ig heavy chain V-III region JON)
A0A0B4J1V0	IGHV3-15	HV315_HUMAN	Immunoglobulin heavy variable 3-15
P01768	IGHV3-30	HV330_HUMAN	Immunoglobulin heavy variable 3-30 (Ig heavy chain V-III region BUR) (Ig heavy chain V-III region CAM) (Ig heavy chain V-III region GA) (Ig heavy chain V-III region NIE)
A0A0A0MS15	IGHV3-49	HV349_HUMAN	Immunoglobulin heavy variable 3-49
A0A075B6Q5	IGHV3-64	HV364_HUMAN	Immunoglobulin heavy variable 3-64
A0A0B4J1V6	IGHV3-73	HV373_HUMAN	Immunoglobulin heavy variable 3-73
A0A0B4J1X5	IGHV3-74	HV374_HUMAN	Immunoglobulin heavy variable 3-74
A0A0C4DH38	IGHV5-51	HV551_HUMAN	Immunoglobulin heavy variable 5-51
A0A0B4J1U7	IGHV6-1	HV601_HUMAN	Immunoglobulin heavy variable 6-1
A0A0C4DH43	IGHV2-70D	HV70D_HUMAN	Immunoglobulin heavy variable 2-70D
P0DOX5		IGG1_HUMAN	Immunoglobulin gamma-1 heavy chain (Immunoglobulin gamma-1 heavy chain NIE)
P01876	IGHA1	IGHA1_HUMAN	Immunoglobulin heavy constant alpha 1 (Ig alpha-1 chain C region) (Ig alpha-1 chain C region BUR) (Ig alpha-1 chain C region TRO)
P01871	IGHM	IGHM_HUMAN	Immunoglobulin heavy constant mu (Ig mu chain C region) (Ig mu chain C region BOT) (Ig mu chain C region GAL) (Ig mu chain C region OU)
P0DOX7		IGK_HUMAN	Immunoglobulin kappa light chain (Immunoglobulin kappa light chain EU)
P01834	IGKC	IGKC_HUMAN	Immunoglobulin kappa constant (Ig kappa chain C region) (Ig kappa chain C region AG) (Ig kappa chain C region CUM) (Ig kappa chain C region EU) (Ig kappa chain C region OU) (Ig kappa chain C region ROY) (Ig kappa chain C region TI)
P0DOX8		IGL1_HUMAN	Immunoglobulin lambda-1 light chain (Immunoglobulin lambda-1 light chain MCG)
P15814	IGLL1	IGLL1_HUMAN	Immunoglobulin lambda-like polypeptide 1 (CD179 antigen-like family member B) (Ig lambda-5) (Immunoglobulin omega polypeptide) (Immunoglobulin-related protein 14.1) (CD antigen CD179b)
Q14974	KPNB1	IMB1_HUMAN	Importin subunit beta-1 (Importin-90) (Karyopherin subunit beta-1) (Nuclear factor p97) (Pore targeting complex 97 kDa subunit) (PTAC97)
Q9NX62	BPNT2	IMPA3_HUMAN	Golgi-resident adenosine 3',5'-bisphosphate 3'-phosphatase (Golgi-resident PAP phosphatase) (gPAPP) (EC 3.1.3.7) (3'(2'), 5'-bisphosphate nucleotidase 2) (Inositol monophosphatase domain-containing protein 1) (Myo-inositol monophosphatase A3) (Phosphoadenosine phosphate 3'-nucleotidase)
P55103	INHBC	INHBC_HUMAN	Inhibin beta C chain (Activin beta-C chain)
P19823	ITIH2	ITIH2_HUMAN	Inter-alpha-trypsin inhibitor heavy chain H2 (ITI heavy chain H2) (ITI-HC2) (Inter-alpha-inhibitor heavy chain 2) (Inter-alpha-trypsin inhibitor complex component II) (Serum-derived hyaluronan-associated protein) (SHAP)
Q06033	ITIH3	ITIH3_HUMAN	Inter-alpha-trypsin inhibitor heavy chain H3 (ITI heavy chain H3) (ITI-HC3) (Inter-alpha-inhibitor heavy chain 3) (Serum-derived hyaluronan-associated protein) (SHAP)
P29622	SERPINA4	KAIN_HUMAN	Kallistatin (Kallikrein inhibitor) (Peptidase inhibitor 4) (PI-4) (Serpin A4)
O00139	KIF2A	KIF2A_HUMAN	Kinesin-like protein KIF2A (Kinesin-2) (hK2)
P03952	KLKB1	KLKB1_HUMAN	Plasma kallikrein (EC 3.4.21.34) (Fletcher factor) (Kininogenin) (Plasma prekallikrein) (PKK) [Cleaved into: Plasma kallikrein heavy chain; Plasma kallikrein light chain]
P01042	KNG1	KNG1_HUMAN	Kininogen-1 (Alpha-2-thiol proteinase inhibitor) (Fitzgerald factor) (High molecular weight kininogen) (HMWK) (Williams-Fitzgerald-Flaujeac factor) [Cleaved into: Kininogen-1 heavy chain; T-kinin (Ile-Ser-Bradykinin); Bradykinin (Kallidin I); Lysyl-bradykinin (Kallidin II); Kininogen-1 light chain; Low molecular weight growth-promoting factor]
P01602	IGKV1-5	KV105_HUMAN	Immunoglobulin kappa variable 1-5 (Ig kappa chain V-I region CAR) (Ig kappa chain V-I region EU) (Ig kappa chain V-I region HK102) (Ig kappa chain V-I region Kue)
A0A0C4DH67	IGKV1-8	KV108_HUMAN	Immunoglobulin kappa variable 1-8
A0A0C4DH73	IGKV1-12	KV112_HUMAN	Immunoglobulin kappa variable 1-12
P0DP09	IGKV1-13	KV113_HUMAN	Immunoglobulin kappa variable 1-13
P04430	IGKV1-16	KV116_HUMAN	Immunoglobulin kappa variable 1-16 (Ig kappa chain V-I region BAN)
P01599	IGKV1-17	KV117_HUMAN	Immunoglobulin kappa variable 1-17 (Ig kappa chain V-I region Gal) (Ig kappa chain V-I region WEA)
A0A075B6S5	IGKV1-27	KV127_HUMAN	Immunoglobulin kappa variable 1-27
P01597	IGKV1-39	KV139_HUMAN	Immunoglobulin kappa variable 1-39 (Ig kappa chain V-I region DEE) (Ig kappa chain V-I region Hau) (Ig kappa chain V-I region Mev) (Ig kappa chain V-I region OU) (Ig kappa chain V-I region Walker)
A0A0C4DH68	IGKV2-24	KV224_HUMAN	Immunoglobulin kappa variable 2-24
A0A075B6P5	IGKV2-28	KV228_HUMAN	Immunoglobulin kappa variable 2-28
P06310	IGKV2-30	KV230_HUMAN	Immunoglobulin kappa variable 2-30 (Ig kappa chain V-II region RPMI 6410)
P01624	IGKV3-15	KV315_HUMAN	Immunoglobulin kappa variable 3-15 (Ig kappa chain V-III region CLL) (Ig kappa chain V-III region POM)
P01619	IGKV3-20	KV320_HUMAN	Immunoglobulin kappa variable 3-20 (Ig kappa chain V-III region B6) (Ig kappa chain V-III region GOL) (Ig kappa chain V-III region HAH) (Ig kappa chain V-III region HIC) (Ig kappa chain V-III region IARC/BL41) (Ig kappa chain V-III region NG9) (Ig kappa chain V-III region SIE) (Ig kappa chain V-III region Ti) (Ig kappa chain V-III region WOL)
P06312	IGKV4-1	KV401_HUMAN	Immunoglobulin kappa variable 4-1 (Ig kappa chain V-IV region B17) (Ig kappa chain V-IV region JI) (Ig kappa chain V-IV region Len) (Ig kappa chain V-IV region STH)
A0A0C4DH24	IGKV6-21	KV621_HUMAN	Immunoglobulin kappa variable 6-21
P18428	LBP	LBP_HUMAN	Lipopolysaccharide-binding protein (LBP)
P04180	LCAT	LCAT_HUMAN	Phosphatidylcholine-sterol acyltransferase (EC 2.3.1.43) (1-alkyl-2-acetylglycerophosphocholine esterase) (EC 3.1.1.47) (Lecithin-cholesterol acyltransferase) (Phospholipid-cholesterol acyltransferase) (Platelet-activating factor acetylhydrolase) (PAF acetylhydrolase)
P00338	LDHA	LDHA_HUMAN	L-lactate dehydrogenase A chain (LDH-A) (EC 1.1.1.27) (Cell proliferation-inducing gene 19 protein) (LDH muscle subunit) (LDH-M) (Renal carcinoma antigen NY-REN-59)
P07195	LDHB	LDHB_HUMAN	L-lactate dehydrogenase B chain (LDH-B) (EC 1.1.1.27) (LDH heart subunit) (LDH-H) (Renal carcinoma antigen NY-REN-46)
P09382	LGALS1	LEG1_HUMAN	Galectin-1 (Gal-1) (14 kDa laminin-binding protein) (HLBP14) (14 kDa lectin) (Beta-galactoside-binding lectin L-14-I) (Galaptin) (HBL) (HPL) (Lactose-binding lectin 1) (Lectin galactoside-binding soluble 1) (Putative MAPK-activating protein PM12) (S-Lac lectin 1)
P11150	LIPC	LIPC_HUMAN	Hepatic triacylglycerol lipase (HL) (Hepatic lipase) (EC 3.1.1.3) (Lipase member C) (Lysophospholipase) (EC 3.1.1.5) (Phospholipase A1) (EC 3.1.1.32)
Q9Y5X9	LIPG	LIPG_HUMAN	Endothelial lipase
P51884	LUM	LUM_HUMAN	Lumican (Keratan sulfate proteoglycan lumican) (KSPG lumican)
P01699	IGLV1-44	LV144_HUMAN	Immunoglobulin lambda variable 1-44 (Ig lambda chain V-I region MEM) (Ig lambda chain V-I region VOR)
P01709	IGLV2-8	LV208_HUMAN	Immunoglobulin lambda variable 2-8 (Ig lambda chain V-II region BO) (Ig lambda chain V-II region MGC)
P01704	IGLV2-14	LV214_HUMAN	Immunoglobulin lambda variable 2-14 (Ig lambda chain V-II region NIG-84) (Ig lambda chain V-II region TOG) (Ig lambda chain V-II region VIL)
A0A075B6J9	IGLV2-18	LV218_HUMAN	Immunoglobulin lambda variable 2-18
P01705	IGLV2-23	LV223_HUMAN	Immunoglobulin lambda variable 2-23 (Ig lambda chain V-II region NEI)
A0A075B6K5	IGLV3-9	LV39_HUMAN	Immunoglobulin lambda variable 3-9
A0A075B6I1	IGLV4-60	LV460_HUMAN	Immunoglobulin lambda variable 4-60
A0A075B6H9	IGLV4-69	LV469_HUMAN	Immunoglobulin lambda variable 4-69
A0A087WSX0	IGLV5-45	LV545_HUMAN	Immunoglobulin lambda variable 5-45
A0A0B4J1Y8	IGLV9-49	LV949_HUMAN	Immunoglobulin lambda variable 9-49
P14151	SELL	LYAM1_HUMAN	L-selectin (CD62 antigen-like family member L) (Leukocyte adhesion molecule 1) (LAM-1) (Leukocyte surface antigen Leu-8) (Leukocyte-endothelial cell adhesion molecule 1) (LECAM1) (Lymph node homing receptor) (TQ1) (gp90-MEL) (CD antigen CD62L)
P16109	SELP	LYAM3_HUMAN	P-selectin (CD62 antigen-like family member P) (Granule membrane protein 140) (GMP-140) (Leukocyte-endothelial cell adhesion molecule 3) (LECAM3) (Platelet activation dependent granule-external membrane protein) (PADGEM) (CD antigen CD62P)
P33908	MAN1A1	MA1A1_HUMAN	Mannosyl-oligosaccharide 1,2-alpha-mannosidase IA (EC 3.2.1.113) (Man(9)-alpha-mannosidase) (Man9-mannosidase) (Mannosidase alpha class 1A member 1) (Processing alpha-1,2-mannosidase IA) (Alpha-1,2-mannosidase IA)
Q16706	MAN2A1	MA2A1_HUMAN	Alpha-mannosidase 2 (EC 3.2.1.114) (Golgi alpha-mannosidase II) (AMan II) (Man II) (Mannosidase alpha class 2A member 1) (Mannosyl-oligosaccharide 1,3-1,6-alpha-mannosidase)
Q9UPN3	MACF1	MACF1_HUMAN	Microtubule-actin cross-linking factor 1, isoforms 1/2/3/4/5 (620 kDa actin-binding protein) (ABP620) (Actin cross-linking family protein 7) (Macrophin-1) (Trabeculin-alpha)
P48740	MASP1	MASP1_HUMAN	Mannan-binding lectin serine protease 1 (EC 3.4.21.-) (Complement factor MASP-3) (Complement-activating component of Ra-reactive factor) (Mannose-binding lectin-associated serine protease 1) (MASP-1) (Mannose-binding protein-associated serine protease) (Ra-reactive factor serine protease p100) (RaRF) (Serine protease 5) [Cleaved into: Mannan-binding lectin serine protease 1 heavy chain; Mannan-bi…
O00187	MASP2	MASP2_HUMAN	Mannan-binding lectin serine protease 2 (EC 3.4.21.104) (MBL-associated serine protease 2) (Mannose-binding protein-associated serine protease 2) (MASP-2) [Cleaved into: Mannan-binding lectin serine protease 2 A chain; Mannan-binding lectin serine protease 2 B chain]
P11226	MBL2	MBL2_HUMAN	Mannose-binding protein C (MBP-C) (Collectin-1) (MBP1) (Mannan-binding protein) (Mannose-binding lectin)
Q9BUN1	MENT	MENT_HUMAN	Protein MENT (Methylated in normal thymocytes protein)
Q9H8L6	MMRN2	MMRN2_HUMAN	Multimerin-2 (EMILIN-3) (Elastin microfibril interface located protein 3) (Elastin microfibril interfacer 3) (EndoGlyx-1 p125/p140 subunit)
P55157	MTTP	MTP_HUMAN	Microsomal triglyceride transfer protein large subunit
Q9GZT8	NIF3L1	NIF3L_HUMAN	NIF3-like protein 1 (Amyotrophic lateral sclerosis 2 chromosomal region candidate gene 1 protein)
Q99784	OLFM1	NOE1_HUMAN	Noelin (Neuronal olfactomedin-related ER localized protein) (Olfactomedin-1)
Q02818	NUCB1	NUCB1_HUMAN	Nucleobindin-1 (CALNUC)
Q86UD1	OAF	OAF_HUMAN	Out at first protein homolog (HCV NS5A-transactivated protein 13 target protein 2)
Q13093	PLA2G7	PAFA_HUMAN	Platelet-activating factor acetylhydrolase (PAF acetylhydrolase) (EC 3.1.1.47) (1-alkyl-2-acetylglycerophosphocholine esterase) (2-acetyl-1-alkylglycerophosphocholine esterase) (Group-VIIA phospholipase A2) (gVIIA-PLA2) (LDL-associated phospholipase A2) (LDL-PLA(2)) (PAF 2-acylhydrolase)
P07237	P4HB	PDIA1_HUMAN	Protein disulfide-isomerase (PDI) (EC 5.3.4.1) (Cellular thyroid hormone-binding protein) (Prolyl 4-hydroxylase subunit beta) (p55)
Q96PD5	PGLYRP2	PGRP2_HUMAN	N-acetylmuramoyl-L-alanine amidase (EC 3.5.1.28) (Peptidoglycan recognition protein 2) (Peptidoglycan recognition protein long) (PGRP-L)
P80108	GPLD1	PHLD_HUMAN	Phosphatidylinositol-glycan-specific phospholipase D (PI-G PLD) (EC 3.1.4.50) (Glycoprotein phospholipase D) (Glycosyl-phosphatidylinositol-specific phospholipase D) (GPI-PLD) (GPI-specific phospholipase D)
Q8IUK5	PLXDC1	PLDX1_HUMAN	Plexin domain-containing protein 1 (Tumor endothelial marker 3) (Tumor endothelial marker 7)
P00747	PLG	PLMN_HUMAN	Plasminogen (EC 3.4.21.7) [Cleaved into: Plasmin heavy chain A; Activation peptide; Angiostatin; Plasmin heavy chain A, short form; Plasmin light chain B]
P13796	LCP1	PLSL_HUMAN	Plastin-2 (L-plastin) (LC64P) (Lymphocyte cytosolic protein 1) (LCP-1)
P27169	PON1	PON1_HUMAN	Serum paraoxonase/arylesterase 1 (PON 1) (EC 3.1.1.2) (EC 3.1.1.81) (EC 3.1.8.1) (Aromatic esterase 1) (A-esterase 1) (K-45) (Serum aryldialkylphosphatase 1)
Q15166	PON3	PON3_HUMAN	Serum paraoxonase/lactonase 3 (EC 3.1.1.2) (EC 3.1.1.81) (EC 3.1.8.1)
P04070	PROC	PROC_HUMAN	Vitamin K-dependent protein C (EC 3.4.21.69) (Anticoagulant protein C) (Autoprothrombin IIA) (Blood coagulation factor XIV) [Cleaved into: Vitamin K-dependent protein C light chain; Vitamin K-dependent protein C heavy chain; Activation peptide]
P41222	PTGDS	PTGDS_HUMAN	Prostaglandin-H2 D-isomerase (EC 5.3.99.2) (Beta-trace protein) (Cerebrin-28) (Glutathione-independent PGD synthase) (Lipocalin-type prostaglandin-D synthase) (L-PGDS) (Prostaglandin-D2 synthase) (PGD2 synthase) (PGDS) (PGDS2)
Q6UX71	PLXDC2	PXDC2_HUMAN	Plexin domain-containing protein 2 (Tumor endothelial marker 7-related protein)
P20742	PZP	PZP_HUMAN	Pregnancy zone protein (C3 and PZP-like alpha-2-macroglobulin domain-containing protein 6)
P61026	RAB10	RAB10_HUMAN	Ras-related protein Rab-10 (EC 3.6.5.2)
P62491	RAB11A	RB11A_HUMAN	Ras-related protein Rab-11A (Rab-11) (EC 3.6.5.2) (YL8)
Q8TDY2	RB1CC1	RBCC1_HUMAN	RB1-inducible coiled-coil protein 1 (FAK family kinase-interacting protein of 200 kDa) (FIP200)
P0DJI8	SAA1	SAA1_HUMAN	Serum amyloid A-1 protein (SAA) [Cleaved into: Amyloid protein A (Amyloid fibril protein AA); Serum amyloid protein A(2-104); Serum amyloid protein A(3-104); Serum amyloid protein A(2-103); Serum amyloid protein A(2-102); Serum amyloid protein A(4-101)]
P0DJI9	SAA2	SAA2_HUMAN	Serum amyloid A-2 protein (SAA2) [Cleaved into: Amyloid A2 protein (AA2)]
P02743	APCS	SAMP_HUMAN	Serum amyloid P-component (SAP) (9.5S alpha-1-glycoprotein) [Cleaved into: Serum amyloid P-component(1-203)]
P49908	SELENOP	SEPP1_HUMAN	Selenoprotein P (SeP)
Q12884	FAP	SEPR_HUMAN	Prolyl endopeptidase FAP (EC 3.4.21.26) (170 kDa melanoma membrane-bound gelatinase) (Dipeptidyl peptidase FAP) (EC 3.4.14.5) (Fibroblast activation protein alpha) (FAPalpha) (Gelatine degradation protease FAP) (EC 3.4.21.-) (Integral membrane serine protease) (Post-proline cleaving enzyme) (Serine integral membrane protease) (SIMP) (Surface-expressed protease) (Seprase) [Cleaved into: Antiplasmi…
P04278	SHBG	SHBG_HUMAN	Sex hormone-binding globulin (SHBG) (Sex steroid-binding protein) (SBP) (Testis-specific androgen-binding protein) (ABP) (Testosterone-estradiol-binding globulin) (TeBG) (Testosterone-estrogen-binding globulin)
Q9UQE7	SMC3	SMC3_HUMAN	Structural maintenance of chromosomes protein 3 (SMC protein 3) (SMC-3) (Basement membrane-associated chondroitin proteoglycan) (Bamacan) (Chondroitin sulfate proteoglycan 6) (Chromosome-associated polypeptide) (hCAP)
P08294	SOD3	SODE_HUMAN	Extracellular superoxide dismutase [Cu-Zn] (EC-SOD) (EC 1.15.1.1)
Q86U17	SERPINA11	SPA11_HUMAN	Serpin A11
Q14515	SPARCL1	SPRL1_HUMAN	SPARC-like protein 1 (High endothelial venule protein) (Hevin) (MAST 9)
Q9UQP3	TNN	TENN_HUMAN	Tenascin-N (TN-N) (Tenascin-W) (TN-W)
P02786	TFRC	TFR1_HUMAN	Transferrin receptor protein 1 (TR) (TfR) (TfR1) (Trfr) (T9) (p90) (CD antigen CD71) [Cleaved into: Transferrin receptor protein 1, serum form (sTfR)]
Q3LXA3	TKFC	TKFC_HUMAN	Triokinase/FMN cyclase (Bifunctional ATP-dependent dihydroxyacetone kinase/FAD-AMP lyase (cyclizing)) [Includes: ATP-dependent dihydroxyacetone kinase (DHA kinase) (EC 2.7.1.28) (EC 2.7.1.29) (Glycerone kinase) (Triokinase) (Triose kinase); FAD-AMP lyase (cyclizing) (EC 4.6.1.15) (FAD-AMP lyase (cyclic FMN forming)) (FMN cyclase)]
Q9Y490	TLN1	TLN1_HUMAN	Talin-1
Q8WUA8	TSKU	TSK_HUMAN	Tsukushi (E2-induced gene 4 protein) (Leucine-rich repeat-containing protein 54)
P07996	THBS1	TSP1_HUMAN	Thrombospondin-1 (Glycoprotein G)
P35443	THBS4	TSP4_HUMAN	Thrombospondin-4
P02766	TTR	TTHY_HUMAN	Transthyretin (ATTR) (Prealbumin) (TBPA)
P19971	TYMP	TYPH_HUMAN	Thymidine phosphorylase (TP) (EC 2.4.2.4) (Gliostatin) (Platelet-derived endothelial cell growth factor) (PD-ECGF) (TdRPase)
P16662	UGT2B7	UD2B7_HUMAN	UDP-glucuronosyltransferase 2B7 (UDPGT 2B7) (UGT2B7) (EC 2.4.1.17) (3,4-catechol estrogen-specific UDPGT) (UDP-glucuronosyltransferase 2B9) (UDPGT 2B9) (UDPGTh-2)
P19320	VCAM1	VCAM1_HUMAN	Vascular cell adhesion protein 1 (V-CAM 1) (VCAM-1) (INCAM-100) (CD antigen CD106) [Cleaved into: Soluble Vascular Cell Adhesion Molecule-1]
P04004	VTN	VTNC_HUMAN	Vitronectin (VN) (S-protein) (Serum-spreading factor) (V75) [Cleaved into: Vitronectin V65 subunit; Vitronectin V10 subunit; Somatomedin-B]
Q9ULE0	WWC3	WWC3_HUMAN	Protein WWC3
Q9UK55	SERPINA10	ZPI_HUMAN	Protein Z-dependent protease inhibitor (PZ-dependent protease inhibitor) (PZI) (Serpin A10)

## Sheet: OxPAPC - PAPC (Urea)
Significant	-LOG(P-value)	log2 difference	Protein.Group	Protein.Ids	Protein.Names	Gene name	UniProt names	Protein name	GOBP name	GOMF name	GOCC name	KEGG name	Pfam	Mean	Mean CU	Mean CD	Mean CL	Mean PU	Mean PD	Mean PL	Mean OxU	Mean OxD	Mean OxL	Median	Median CU	Median CD	Median CL	Median PU	Median PD	Median PL	Median OxU	Median OxD	Median OxL	Mean PU_x-y_Mean CU	Mean PD_x-y_Mean CD	Mean PL_x-y_Mean CL	Mean OxU_x-y_Mean CU	Mean OxD_x-y_Mean CD	Mean OxL_x-y_Mean CL	Median PU_x-y_Median CU	Median PD_x-y_Median CD	Median PL_x-y_Median CL	Median OxU_x-y_Median CU	Median OxD_x-y_Median CD	Median OxL_x-y_Median CL	CU1_1	CU1_2	CU1_3	CU2_1
+	4.0852	1.72661	P19652	P19652	A1AG2_HUMAN	ORM2	A1AG2_HUMAN	Alpha-1-acid glycoprotein 2	acute inflammatory response;acute-phase response;biological regulation;defense response;establishment of localization;inflammatory response;regulation of biological process;regulation of immune system process;response to stimulus;response to stress;response to wounding;transport		blood microparticle;extracellular membrane-bounded organelle;extracellular organelle;extracellular region part;extracellular space;extracellular vesicular exosome;membrane-bounded organelle;membrane-bounded vesicle;organelle;vesicle		Lipocalin	11.4625	0	11.5093	12.7513	13.2158	12.8806	10.9938	14.9424	13.7619	13.1077	12.8235	0	11.4433	12.6831	13.1964	12.8256	12.2459	14.9763	13.8056	13.1786	13.2158	1.37133	-1.75743	14.9424	2.25258	0.356466	13.1964	1.38231	-0.437199	14.9763	2.36239	0.495533	0	0	0	0
+	4.36149	1.78755	P01009	P01009;P01009-2;P01009-3	A1AT_HUMAN	SERPINA1	A1AT_HUMAN	Alpha-1-antitrypsin;Short peptide from AAT	acute inflammatory response;acute-phase response;biological regulation;blood coagulation;cell activation;cellular process;coagulation;defense response;establishment of localization;establishment of localization in cell;exocytosis;hemostasis;inflammatory response;multicellular organismal process;negative regulation of catalytic activity;negative regulation of endopeptidase activity;negative regula…	binding;endopeptidase inhibitor activity;endopeptidase regulator activity;enzyme binding;enzyme inhibitor activity;enzyme regulator activity;glycoprotein binding;identical protein binding;peptidase inhibitor activity;peptidase regulator activity;protease binding;protein binding;serine-type endopeptidase inhibitor activity	cell part;cytoplasmic membrane-bounded vesicle lumen;cytoplasmic part;cytoplasmic vesicle part;endoplasmic reticulum;extracellular matrix;extracellular membrane-bounded organelle;extracellular organelle;extracellular region;extracellular region part;extracellular space;extracellular vesicular exosome;Golgi apparatus;intracellular membrane-bounded organelle;intracellular organelle;intracellular or…	Complement and coagulation cascades	Serpin	18.2822	14.1032	18.4723	17.7328	16.7531	19.7217	18.0856	18.5407	20.866	20.2641	18.5391	13.8038	18.4665	17.5216	16.4682	19.7072	18.2245	18.5605	20.8849	20.2873	2.64993	1.24936	0.352781	4.43749	2.39369	2.53133	2.66447	1.24072	0.702858	4.75678	2.41838	2.7657	13.6997	13.8097	13.1151	13.748
+	3.91401	1.30856	P08697	P08697;P08697-2	A2AP_HUMAN	SERPINF2	A2AP_HUMAN	Alpha-2-antiplasmin	acute inflammatory response;acute-phase response;anatomical structure morphogenesis;biological regulation;blood coagulation;blood vessel morphogenesis;cell activation;cellular component organization;cellular component organization at cellular level;cellular component organization or biogenesis;cellular component organization or biogenesis at cellular level;cellular process;circulatory system proc…	binding;endopeptidase inhibitor activity;endopeptidase regulator activity;enzyme binding;enzyme inhibitor activity;enzyme regulator activity;identical protein binding;peptidase inhibitor activity;peptidase regulator activity;protease binding;protein binding;protein dimerization activity;protein homodimerization activity;serine-type endopeptidase inhibitor activity	blood microparticle;cell part;cell surface;cytoplasmic membrane-bounded vesicle lumen;cytoplasmic part;cytoplasmic vesicle part;extracellular membrane-bounded organelle;extracellular organelle;extracellular region;extracellular region part;extracellular space;extracellular vesicular exosome;fibrinogen complex;intracellular organelle part;intracellular part;macromolecular complex;membrane-bounded …	Complement and coagulation cascades	Serpin	13.3233	4.94224	13.8085	13.7904	12.342	15.2157	14.1511	13.6506	16.5828	15.4266	13.9946	0	13.9008	13.6459	11.9812	15.2376	14.2335	13.8353	16.599	15.397	7.39976	1.40725	0.360706	8.70832	2.77434	1.63618	11.9812	1.33682	0.587609	13.8353	2.69818	1.75118	8.09424	13.731	0	0
+	3.74815	1.66161	P01023	P01023	A2MG_HUMAN	A2M	A2MG_HUMAN	Alpha-2-macroglobulin	biological regulation;blood coagulation;blood coagulation, intrinsic pathway;cell activation;cell differentiation;cellular component disassembly;cellular component disassembly at cellular level;cellular component organization;cellular component organization at cellular level;cellular component organization or biogenesis;cellular component organization or biogenesis at cellular level;cellular deve…	binding;calcium-dependent protein binding;chemokine binding;C-X-C chemokine binding;cytokine binding;endopeptidase inhibitor activity;endopeptidase regulator activity;enzyme binding;enzyme inhibitor activity;enzyme regulator activity;growth factor binding;interleukin-1 binding;interleukin-8 binding;peptidase inhibitor activity;peptidase regulator activity;protease binding;protein binding;receptor…	blood microparticle;cell part;cytoplasmic membrane-bounded vesicle lumen;cytoplasmic part;cytoplasmic vesicle part;cytosol;extracellular membrane-bounded organelle;extracellular organelle;extracellular region;extracellular region part;extracellular vesicular exosome;intracellular organelle part;intracellular part;membrane-bounded organelle;membrane-bounded vesicle;membrane-enclosed lumen;organell…	Complement and coagulation cascades	A2M;A2M_comp;A2M_N;A2M_N_2;A2M_recep;Thiol-ester_cl	14.149	10.0275	13.8219	15.1043	13.5283	14.9111	14.6674	15.1899	15.4252	14.6653	14.675	11.2893	13.656	14.7519	13.0603	14.8596	14.479	15.1921	15.4261	14.669	3.50081	1.08921	-0.436886	5.16242	1.60338	-0.438997	1.77098	1.20354	-0.272882	3.90273	1.77009	-0.0828848	10.6894	10.74	10.857	0
+	3.8225	1.77472	P01023;P20742	P01023;P20742;P20742-2	A2MG_HUMAN;PZP_HUMAN	A2M;PZP	A2MG_HUMAN;PZP_HUMAN	Alpha-2-macroglobulin;Pregnancy zone protein	biological regulation;blood coagulation;blood coagulation, intrinsic pathway;cell activation;cell differentiation;cellular component disassembly;cellular component disassembly at cellular level;cellular component organization;cellular component organization at cellular level;cellular component organization or biogenesis;cellular component organization or biogenesis at cellular level;cellular deve…	binding;calcium-dependent protein binding;chemokine binding;C-X-C chemokine binding;cytokine binding;endopeptidase inhibitor activity;endopeptidase regulator activity;enzyme binding;enzyme inhibitor activity;enzyme regulator activity;growth factor binding;interleukin-1 binding;interleukin-8 binding;peptidase inhibitor activity;peptidase regulator activity;protease binding;protein binding;receptor…	blood microparticle;cell part;cytoplasmic membrane-bounded vesicle lumen;cytoplasmic part;cytoplasmic vesicle part;cytosol;extracellular membrane-bounded organelle;extracellular organelle;extracellular region;extracellular region part;extracellular vesicular exosome;intracellular organelle part;intracellular part;membrane-bounded organelle;membrane-bounded vesicle;membrane-enclosed lumen;organell…	Complement and coagulation cascades	A2M;A2M_comp;A2M_N;A2M_N_2;A2M_recep;Thiol-ester_cl	13.4559	8.23462	13.2786	14.6106	12.9364	14.3939	14.1194	14.7111	14.6223	14.1958	14.1621	10.6383	13.2328	14.2449	12.7249	14.3242	14.0364	14.7157	14.5599	14.2151	4.70175	1.11529	-0.491118	6.47647	1.34374	-0.414717	2.08664	1.0914	-0.20859	4.07739	1.32714	-0.0298729	10.6881	10.3134	10.6383	0
+	4.23927	1.52	P01011	P01011	AACT_HUMAN	SERPINA3	AACT_HUMAN	Alpha-1-antichymotrypsin;Alpha-1-antichymotrypsin His-Pro-less	acute inflammatory response;acute-phase response;anatomical structure homeostasis;biological regulation;defense response;digestive system process;epithelial structure maintenance;homeostatic process;inflammatory response;maintenance of gastrointestinal epithelium;multicellular organismal process;negative regulation of catalytic activity;negative regulation of endopeptidase activity;negative regul…	binding;DNA binding;endopeptidase inhibitor activity;endopeptidase regulator activity;enzyme inhibitor activity;enzyme regulator activity;nucleic acid binding;peptidase inhibitor activity;peptidase regulator activity;serine-type endopeptidase inhibitor activity	blood microparticle;cell part;extracellular membrane-bounded organelle;extracellular organelle;extracellular region;extracellular region part;extracellular space;extracellular vesicular exosome;intracellular;intracellular membrane-bounded organelle;intracellular organelle;intracellular part;membrane-bounded organelle;membrane-bounded vesicle;nucleus;organelle;vesicle		Serpin	14.8702	10.3506	14.9107	15.4796	13.3672	15.7497	15.1455	14.8872	17.4308	16.5103	15.0286	11.7432	14.962	14.9638	13.0233	15.7326	15.0092	14.915	17.4558	16.5509	3.01659	0.839069	-0.334099	4.53659	2.52011	1.03067	1.28006	0.770644	0.0453768	3.17172	2.49387	1.5871	10.8385	11.9157	10.4688	11.596
+	1.64849	3.70796	Q15848	Q15848	ADIPO_HUMAN	ADIPOQ	ADIPO_HUMAN	Adiponectin	adiponectin-mediated signaling pathway;alcohol metabolic process;anatomical structure development;biological regulation;brown fat cell differentiation;carbohydrate homeostasis;carbohydrate metabolic process;carboxylic acid catabolic process;carboxylic acid metabolic process;catabolic process;cell differentiation;cell surface receptor linked signaling pathway;cellular carbohydrate metabolic proces…	binding;carbohydrate binding;cytokine activity;hormone activity;identical protein binding;monosaccharide binding;protein binding;protein dimerization activity;protein homodimerization activity;receptor binding;sialic acid binding;sugar binding	cell part;cell surface;collagen;cytoplasmic part;endoplasmic reticulum;extracellular matrix part;extracellular membrane-bounded organelle;extracellular organelle;extracellular region;extracellular region part;extracellular space;extracellular vesicular exosome;intracellular membrane-bounded organelle;intracellular organelle;intracellular part;membrane-bounded organelle;membrane-bounded vesicle;or…	Adipocytokine signaling pathway;PPAR signaling pathway;Type II diabetes mellitus	C1q;Collagen	2.19104	0	0	0	0	5.70866	0	3.70796	9.31017	0.992595	0	0	0	0	0	8.5679	0	0	9.2616	0	0	5.70866	0	3.70796	9.31017	0.992595	0	8.5679	0	0	9.2616	0	0	0	0	0
+	1.5019	4.05746	P43652	P43652	AFAM_HUMAN	AFM	AFAM_HUMAN	Afamin	establishment of localization;transport;vitamin transport	binding;vitamin binding;vitamin E binding	blood microparticle;extracellular membrane-bounded organelle;extracellular organelle;extracellular region;extracellular region part;extracellular space;extracellular vesicular exosome;membrane-bounded organelle;membrane-bounded vesicle;organelle;vesicle		Serum_albumin	10.2171	2.76193	11.3633	11.9139	6.75772	12.4684	10.178	10.8152	13.4991	12.196	11.5533	0	11.4891	11.6285	9.48583	12.4598	11.1514	10.8054	13.494	12.2092	3.99579	1.10514	-1.73589	8.05325	2.13579	0.28208	9.48583	0.970774	-0.477054	10.8054	2.00493	0.580697	0	0	0	0
+	3.40601	1.46705	P01019	P01019	ANGT_HUMAN	AGT	ANGT_HUMAN	Angiotensin 1-4;Angiotensin 1-5;Angiotensin 1-7;Angiotensin 1-9;Angiotensin-1;Angiotensin-2;Angiotensin-3;Angiotensin-4;Angiotensinogen	activation of NF-kappaB-inducing kinase activity;activation of phospholipase C activity;activation of phospholipase C activity by G-protein coupled receptor protein signaling pathway coupled to IP3 second messenger;activation of protein kinase activity;aging;anatomical structure development;anatomical structure morphogenesis;angiotensin maturation;angiotensin mediated vasoconstriction involved in…	angiotensin receptor binding;binding;channel regulator activity;endopeptidase inhibitor activity;endopeptidase regulator activity;enzyme activator activity;enzyme inhibitor activity;enzyme regulator activity;G-protein-coupled receptor binding;growth factor activity;hormone activity;peptidase inhibitor activity;peptidase regulator activity;protein binding;receptor binding;serine-type endopeptidase…	blood microparticle;cell part;cytoplasm;extracellular membrane-bounded organelle;extracellular organelle;extracellular region;extracellular region part;extracellular space;extracellular vesicular exosome;intracellular part;membrane-bounded organelle;membrane-bounded vesicle;organelle;vesicle	Hypertrophic cardiomyopathy (HCM);Renin-angiotensin system;Vascular smooth muscle contraction	Serpin	12.4104	3.54552	12.426	13.0059	10.6447	15.0984	13.3735	12.1118	16.673	14.8151	12.8892	0	12.5867	12.7231	10.5399	15.1587	13.3737	12.1466	16.6914	14.7753	7.09922	2.67245	0.367551	8.56628	4.24699	1.80915	10.5399	2.57206	0.650625	12.1466	4.10476	2.05219	9.34573	9.73106	0	12.8329
+	4.48496	1.1348	P01008	P01008	ANT3_HUMAN	SERPINC1	ANT3_HUMAN	Antithrombin-III	biological regulation;blood coagulation;coagulation;hemostasis;multicellular organismal process;negative regulation of biological process;negative regulation of catalytic activity;negative regulation of defense response;negative regulation of endopeptidase activity;negative regulation of hydrolase activity;negative regulation of inflammatory response;negative regulation of molecular function;nega…	binding;carbohydrate binding;endopeptidase inhibitor activity;endopeptidase regulator activity;enzyme binding;enzyme inhibitor activity;enzyme regulator activity;glycosaminoglycan binding;heparin binding;pattern binding;peptidase inhibitor activity;peptidase regulator activity;polysaccharide binding;protease binding;protein binding;serine-type endopeptidase inhibitor activity	blood microparticle;cell part;extracellular membrane-bounded organelle;extracellular organelle;extracellular region;extracellular region part;extracellular space;extracellular vesicular exosome;membrane;membrane-bounded organelle;membrane-bounded vesicle;organelle;plasma membrane;vesicle	Complement and coagulation cascades	Serpin	14.1377	5.88154	14.2043	14.1284	14.4691	15.5036	14.0149	15.604	17.4107	16.0232	14.8813	9.47371	14.1327	13.8526	14.2441	15.4624	14.1127	15.5866	17.399	16.004	8.58761	1.29928	-0.113478	9.72241	3.20648	1.89482	4.77037	1.3297	0.260116	6.11285	3.26637	2.15141	10.9979	9.55705	0	0
+	2.20538	5.14268	P00747;P08519	P08519;P00747	APOA_HUMAN;PLMN_HUMAN	LPA;PLG	APOA_HUMAN;PLMN_HUMAN	Activation peptide;Angiostatin;Apolipoprotein(a);Plasmin heavy chain A;Plasmin heavy chain A, short form;Plasmin light chain B;Plasminogen	anatomical structure development;anatomical structure homeostasis;anatomical structure morphogenesis;biological regulation;blood circulation;blood coagulation;blood vessel development;cell activation;cell differentiation;cell differentiation involved in embryonic placenta development;cell migration;cell motility;cellular component disassembly;cellular component disassembly at cellular level;cellu…	apolipoprotein binding;binding;carbohydrate binding;catalytic activity;endopeptidase activity;endopeptidase inhibitor activity;endopeptidase regulator activity;enzyme inhibitor activity;enzyme regulator activity;fibronectin binding;glycosaminoglycan binding;heparin binding;hydrolase activity;pattern binding;peptidase activity;peptidase activity, acting on L-amino acid peptides;peptidase inhibitor…	blood microparticle;cell part;cell surface;cytoplasmic membrane-bounded vesicle lumen;cytoplasmic part;cytoplasmic vesicle part;extracellular membrane-bounded organelle;extracellular organelle;extracellular region;extracellular region part;extracellular space;extracellular vesicular exosome;extrinsic to external side of plasma membrane;extrinsic to membrane;extrinsic to plasma membrane;intracellu…	Complement and coagulation cascades;Neuroactive ligand-receptor interaction;Staphylococcus aureus infection	Kringle;PAN_1;Trypsin	4.36381	0	0	1.21636	0	9.97238	8.52663	5.14268	11.0515	3.36476	0	0	0	0	0	10.4313	10.9175	8.33558	10.9847	0	0	9.97238	7.31027	5.14268	11.0515	2.1484	0	10.4313	10.9175	8.33558	10.9847	0	0	0	0	0
+	6.66893	2.35965	P06727	P06727	APOA4_HUMAN	APOA4	APOA4_HUMAN	Apolipoprotein A-IV	alcohol metabolic process;amine metabolic process;anatomical structure morphogenesis;biological adhesion;biological regulation;biosynthetic process;catabolic process;cell adhesion;cell part morphogenesis;cell projection morphogenesis;cell projection organization;cell-cell adhesion;cellular amine metabolic process;cellular biogenic amine metabolic process;cellular catabolic process;cellular compon…	alcohol binding;amine binding;antioxidant activity;binding;cation binding;cholesterol binding;cholesterol transporter activity;copper ion binding;enzyme activator activity;enzyme regulator activity;identical protein binding;ion binding;lipid binding;lipid transporter activity;metal ion binding;phosphatidylcholine binding;phosphatidylcholine-sterol O-acyltransferase activator activity;phospholipid…	blood microparticle;cell part;chylomicron;cytoplasmic part;cytosol;early endosome;endoplasmic reticulum lumen;endoplasmic reticulum part;endosome;extracellular membrane-bounded organelle;extracellular organelle;extracellular region;extracellular region part;extracellular space;extracellular vesicular exosome;high-density lipoprotein particle;intracellular membrane-bounded organelle;intracellular …		Apolipoprotein	17.4073	12.7729	17.483	15.6595	18.0458	18.3975	16.1251	20.4055	18.8032	18.9736	18.031	13.0553	17.6424	15.8038	17.7666	18.486	16.2074	20.3479	18.8425	19.0391	5.27294	0.914543	0.465545	7.6326	1.32018	3.3141	4.71131	0.843599	0.403643	7.29263	1.20012	3.23534	11.5365	11.8288	11.7643	13.0553
+	1.40226	4.1951	Q6Q788	Q6Q788	APOA5_HUMAN	APOA5	APOA5_HUMAN	Apolipoprotein A-V	acylglycerol catabolic process;acylglycerol homeostasis;acylglycerol metabolic process;alcohol metabolic process;amine metabolic process;anatomical structure development;anatomical structure morphogenesis;biological regulation;biosynthetic process;catabolic process;cell part morphogenesis;cell projection morphogenesis;cell projection organization;cellular amine metabolic process;cellular biogenic…	alcohol binding;amine binding;binding;carbohydrate binding;cation binding;cholesterol binding;cholesterol transporter activity;enzyme activator activity;enzyme binding;enzyme regulator activity;glycosaminoglycan binding;heparin binding;ion binding;lipase activator activity;lipase binding;lipid binding;lipid transporter activity;lipoprotein lipase activator activity;lipoprotein particle receptor b…	blood microparticle;chylomicron;extracellular region;extracellular region part;extracellular space;high-density lipoprotein particle;macromolecular complex;plasma lipoprotein particle;protein-lipid complex;triglyceride-rich lipoprotein particle;very-low-density lipoprotein particle	PPAR signaling pathway	Apolipoprotein	9.08107	1.04739	11.7035	11.208	1.71571	12.6947	12.2512	5.91081	12.9478	12.2505	11.9536	0	11.7217	11.3987	0	12.6557	12.2869	8.6882	12.9754	12.2411	0.668314	0.991164	1.04319	4.86342	1.24432	1.04252	0	0.933971	0.888215	8.6882	1.2537	0.842374	0	0	9.42655	0
+	5.7145	2.16994	P05090	P05090	APOD_HUMAN	APOD	APOD_HUMAN	Apolipoprotein D	aging;alcohol metabolic process;anatomical structure development;anatomical structure formation involved in morphogenesis;anatomical structure morphogenesis;angiogenesis;axon regeneration;axonogenesis;biological regulation;brain development;carbohydrate metabolic process;cell part morphogenesis;cell projection morphogenesis;cell projection organization;cellular carbohydrate metabolic process;cell…	binding;cholesterol binding;lipid binding;lipid transporter activity;steroid binding;sterol binding;substrate-specific transporter activity;transporter activity	cell body;cell part;cell projection;cytoplasmic part;cytosolic part;cytosolic ribosome;dendrite;endoplasmic reticulum;extracellular membrane-bounded organelle;extracellular organelle;extracellular region;extracellular region part;extracellular space;extracellular vesicular exosome;intracellular membrane-bounded organelle;intracellular non-membrane-bounded organelle;intracellular organelle;intrace…		Lipocalin	17.3355	13.1433	16.3878	16.1631	16.7665	19.5474	17.2747	18.9364	19.6263	18.1736	17.6519	13.1619	16.6427	16.0868	16.6895	19.6035	17.3916	18.9475	19.6316	18.2217	3.62312	3.15964	1.11161	5.79306	3.23854	2.01054	3.52758	2.96074	1.30477	5.78556	2.98886	2.13492	13.4405	13.3644	13.2484	12.168
+	3.78883	1.31619	O14791;O14791-2	O14791;O14791-2;O14791-3	APOL1_HUMAN	APOL1	APOL1_HUMAN	Apolipoprotein L1	alcohol metabolic process;anion transport;cell death;cell killing;cellular component organization;cellular component organization or biogenesis;cellular macromolecule metabolic process;cellular membrane organization;cellular metabolic process;cellular process;chloride transport;cholesterol metabolic process;cytolysis;death;defense response;endocytosis;establishment of localization;immune response…	anion channel activity;anion transmembrane transporter activity;binding;channel activity;chloride channel activity;ion channel activity;ion transmembrane transporter activity;lipid binding;passive transmembrane transporter activity;substrate-specific channel activity;substrate-specific transmembrane transporter activity;substrate-specific transporter activity;transmembrane transporter activity;tr…	blood microparticle;cell part;extracellular region;extracellular region part;extracellular space;high-density lipoprotein particle;intrinsic to membrane;macromolecular complex;membrane part;plasma lipoprotein particle;protein-lipid complex;triglyceride-rich lipoprotein particle;very-low-density lipoprotein particle		ApoL	13.6236	4.54199	14.2698	13.0331	12.6227	16.7235	14.5771	13.9389	17.2631	15.6424	14.2857	0	14.3087	12.9741	12.3054	16.8386	14.6934	13.8895	17.2862	15.6707	8.08069	2.45368	1.54399	9.39688	2.99333	2.60935	12.3054	2.52992	1.71924	13.8895	2.97749	2.69659	10.0842	0	0	0
+	1.62111	3.66431	O75882;O75882-2;O75882-3	O75882;O75882-2;O75882-3	ATRN_HUMAN	ATRN	ATRN_HUMAN	Attractin	anatomical structure development;axon ensheathment;biological regulation;cellular process;cerebellum development;defense response;developmental process;ensheathment of neurons;inflammatory response;myelination;pigmentation;regulation of biological process;regulation of growth;regulation of multicellular organism growth;regulation of multicellular organismal process;response to chemical stimulus;r…	binding;carbohydrate binding;receptor activity	cell part;cytoplasm;extracellular membrane-bounded organelle;extracellular organelle;extracellular region part;extracellular space;extracellular vesicular exosome;integral to membrane;integral to plasma membrane;intracellular part;intrinsic to membrane;intrinsic to plasma membrane;membrane;membrane part;membrane-bounded organelle;membrane-bounded vesicle;organelle;plasma membrane;plasma membrane …		CUB;Kelch_1;Lectin_C;PSI	5.23003	0	3.16589	4.59318	5.68698	8.5614	3.35888	9.35129	9.24204	3.11065	8.38423	0	0	0	8.036	8.53589	0	9.21088	9.26228	0	5.68698	5.39551	-1.2343	9.35129	6.07615	-1.48253	8.036	8.53589	0	9.21088	9.26228	0	0	0	0	0
+	3.53535	6.92672	P30043	P30043	BLVRB_HUMAN	BLVRB	BLVRB_HUMAN	Flavin reductase (NADPH)	catabolic process;cellular catabolic process;cellular metabolic process;cellular nitrogen compound catabolic process;cellular nitrogen compound metabolic process;cellular process;cofactor catabolic process;cofactor metabolic process;heme catabolic process;heme metabolic process;heterocycle catabolic process;heterocycle metabolic process;metabolic process;nitrogen compound metabolic process;pigmen…	biliverdin reductase activity;catalytic activity;flavin reductase activity;oxidoreductase activity;oxidoreductase activity, acting on the CH-CH group of donors;oxidoreductase activity, acting on the CH-CH group of donors, NAD or NADP as acceptor;oxidoreductase activity, acting on the CH-NH group of donors;oxidoreductase activity, acting on the CH-NH group of donors, NAD or NADP as acceptor	cell part;cytoplasm;cytoplasmic part;cytosol;extracellular membrane-bounded organelle;extracellular organelle;extracellular region part;extracellular vesicular exosome;intracellular organelle part;intracellular part;membrane;membrane-bounded organelle;membrane-bounded vesicle;nuclear part;nucleoplasm;organelle;organelle part;plasma membrane;vesicle	Porphyrin and chlorophyll metabolism;Riboflavin metabolism		3.50569	0	2.04221	0	2.98709	6.77078	0	9.91381	8.87786	0.959489	0	0	0	0	0	8.47208	0	9.9252	8.87409	0	2.98709	4.72857	0	9.91381	6.83565	0.959489	0	8.47208	0	9.9252	8.87409	0	0	0	0	0
+	3.07385	6.41355	Q9NZP8	Q9NZP8	C1RL_HUMAN	C1RL	C1RL_HUMAN	Complement C1r subcomponent-like protein	activation of immune response;biological regulation;complement activation;complement activation, classical pathway;defense response;humoral immune response;immune effector process;immune response;immune system process;innate immune response;macromolecule metabolic process;metabolic process;positive regulation of biological process;positive regulation of immune response;positive regulation of immu…	catalytic activity;endopeptidase activity;hydrolase activity;peptidase activity;peptidase activity, acting on L-amino acid peptides;serine hydrolase activity;serine-type endopeptidase activity;serine-type peptidase activity	extracellular membrane-bounded organelle;extracellular organelle;extracellular region part;extracellular space;extracellular vesicular exosome;membrane-bounded organelle;membrane-bounded vesicle;organelle;vesicle		CUB;Trypsin	4.87521	0	0	4.47254	3.10927	8.88157	3.10448	9.52283	9.72969	5.05654	8.36689	0	0	0	0	8.91866	0	9.74967	9.75005	8.32488	3.10927	8.88157	-1.36806	9.52283	9.72969	0.583997	0	8.91866	0	9.74967	9.75005	8.32488	0	0	0	0
+	1.70384	3.41154	P55290;P55290-4	P55290;P55290-2;P55290-3;P55290-4	CAD13_HUMAN	CDH13	CAD13_HUMAN	Cadherin-13	adherens junction organization;anatomical structure formation involved in morphogenesis;angiogenesis;biological adhesion;biological regulation;calcium-dependent cell-cell adhesion;cell adhesion;cell junction assembly;cell junction organization;cell migration;cell motility;cell projection assembly;cell projection organization;cell proliferation;cell-cell adhesion;cell-cell junction organization;ce…	adiponectin binding;binding;cadherin binding;calcium ion binding;cation binding;cell adhesion molecule binding;hormone binding;ion binding;lipoprotein particle binding;low-density lipoprotein particle binding;metal ion binding;protein binding;protein-lipid complex binding	adherens junction;anchored to membrane;anchoring junction;caveola;cell junction;cell part;cell projection;cell-substrate adherens junction;cell-substrate junction;cytoplasm;external side of plasma membrane;extracellular membrane-bounded organelle;extracellular organelle;extracellular region part;extracellular space;extracellular vesicular exosome;focal adhesion;intracellular part;intrinsic to mem…		Cadherin;Cadherin_pro	2.63661	0	0.944489	0	6.91907	0	0	10.3306	5.53534	0	0	0	0	0	8.77758	0	0	10.4168	6.9578	0	6.91907	-0.944489	0	10.3306	4.59086	0	8.77758	0	0	10.4168	6.9578	0	0	0	0	0
+	5.41894	1.56461	P33151	P33151;P33151-2	CADH5_HUMAN	CDH5	CADH5_HUMAN	Cadherin-5	adherens junction organization;anatomical structure maturation;biological adhesion;biological regulation;blood vessel maturation;cell adhesion;cell junction assembly;cell junction organization;cell surface receptor linked signaling pathway;cell-cell adhesion;cell-cell junction organization;cellular component assembly;cellular component assembly at cellular level;cellular component organization;ce…	beta-catenin binding;binding;calcium ion binding;cation binding;ion binding;ion channel binding;metal ion binding;protein binding;receptor binding	adherens junction;anchoring junction;cell junction;cell part;cell-cell junction;integral to membrane;intrinsic to membrane;membrane;membrane part;occluding junction;plasma membrane;tight junction	Cell adhesion molecules (CAMs);Leukocyte transendothelial migration	Cadherin;Cadherin_C	11.1262	7.57302	10.6102	10.9692	14.5598	10.4657	7.17502	16.1244	11.2137	11.445	11.1361	10.6127	10.8784	10.9999	14.6141	10.434	10.622	16.1882	11.3698	11.4359	6.98678	-0.144508	-3.79417	8.55139	0.603559	0.475857	4.00145	-0.444422	-0.377986	5.57548	0.491428	0.435931	10.4932	10.8249	10.6127	0
+	3.19933	-6.86634	P49913	P49913	CAMP_HUMAN	CAMP	CAMP_HUMAN	Antibacterial protein FALL-39;Antibacterial protein LL-37;Cathelicidin antimicrobial peptide	antibacterial humoral response;antimicrobial humoral response;biological regulation;cell killing;cellular component organization;cellular component organization at cellular level;cellular component organization or biogenesis;cellular component organization or biogenesis at cellular level;cellular process;defense response;defense response to bacterium;defense response to Gram-positive bacterium;di…		cell part;cell wall;cytoplasmic part;cytosol;external encapsulating structure;extracellular membrane-bounded organelle;extracellular organelle;extracellular region part;extracellular space;extracellular vesicular exosome;intracellular part;membrane-bounded organelle;membrane-bounded vesicle;organelle;vesicle	ko05152;Salivary secretion	CAP18_C;Cathelicidins	11.4453	3.54474	14.8976	12.4234	10.8823	15.8262	13.3836	4.01591	14.5519	13.4823	13.1694	0	14.829	12.4438	10.4183	15.7394	13.5307	0	14.5543	13.5247	7.33751	0.928657	0.960211	0.471172	-0.345666	1.05893	10.4183	0.910388	1.08694	0	-0.274739	1.08093	9.9063	10.2254	11.771	0
+	2.86988	-1.5786	P07384	P07384	CAN1_HUMAN	CAPN1	CAN1_HUMAN	Calpain-1 catalytic subunit	biological regulation;catabolic process;cellular catabolic process;cellular component disassembly;cellular component disassembly at cellular level;cellular component organization;cellular component organization at cellular level;cellular component organization or biogenesis;cellular component organization or biogenesis at cellular level;cellular macromolecule metabolic process;cellular metabolic …	binding;calcium ion binding;calcium-dependent cysteine-type endopeptidase activity;catalytic activity;cation binding;cysteine-type endopeptidase activity;cysteine-type peptidase activity;endopeptidase activity;hydrolase activity;ion binding;metal ion binding;peptidase activity;peptidase activity, acting on L-amino acid peptides	adherens junction;anchoring junction;cell junction;cell part;cell-substrate adherens junction;cell-substrate junction;cytoplasm;cytoplasmic part;cytosol;extracellular membrane-bounded organelle;extracellular organelle;extracellular region part;extracellular vesicular exosome;focal adhesion;intracellular part;membrane;membrane-bounded organelle;membrane-bounded vesicle;organelle;plasma membrane;ve…	Alzheimer's disease;Apoptosis;Protein processing in endoplasmic reticulum	Calpain_III;EF-hand_6;Peptidase_C2	9.6938	7.58722	11.1502	10.9825	11.196	9.18562	10.6487	9.61744	8.67712	8.19938	10.1671	11.1917	11.1711	11.0148	11.4842	9.43301	10.3959	10.1032	8.54104	9.23726	3.60882	-1.96453	-0.333784	2.03021	-2.47303	-2.78312	0.292553	-1.73811	-0.618896	-1.0885	-2.63008	-1.77757	10.9642	11.373	11.1917	0
+	4.06395	7.05143	P08185	P08185	CBG_HUMAN	SERPINA6	CBG_HUMAN	Corticosteroid-binding globulin	biological regulation;C21-steroid hormone metabolic process;cellular hormone metabolic process;cellular metabolic process;cellular process;establishment of localization;glucocorticoid metabolic process;hormone metabolic process;lipid metabolic process;metabolic process;negative regulation of catalytic activity;negative regulation of endopeptidase activity;negative regulation of hydrolase activity…	binding;endopeptidase inhibitor activity;endopeptidase regulator activity;enzyme inhibitor activity;enzyme regulator activity;lipid binding;peptidase inhibitor activity;peptidase regulator activity;serine-type endopeptidase inhibitor activity;steroid binding	extracellular membrane-bounded organelle;extracellular organelle;extracellular region part;extracellular space;extracellular vesicular exosome;membrane-bounded organelle;membrane-bounded vesicle;organelle;vesicle		Serpin	7.8875	0	9.19278	11.6106	0	10.7775	10.4775	7.05143	11.0297	10.8479	10.2237	0	10.049	11.1844	0	10.5395	9.98171	8.22596	11.128	10.8658	0	1.58467	-1.13309	7.05143	1.83696	-0.762688	0	0.490528	-1.20272	8.22596	1.07906	-0.318604	0	0	0	0
+	1.66084	3.39107	P15169	P15169	CBPN_HUMAN	CPN1	CBPN_HUMAN	Carboxypeptidase N catalytic chain	bradykinin catabolic process;catabolic process;cellular catabolic process;cellular metabolic process;cellular process;metabolic process;peptide catabolic process;peptide metabolic process;response to chemical stimulus;response to corticosteroid stimulus;response to endogenous stimulus;response to glucocorticoid stimulus;response to hormone stimulus;response to organic substance;response to steroi…	binding;carboxypeptidase activity;catalytic activity;cation binding;exopeptidase activity;hydrolase activity;ion binding;metal ion binding;metallocarboxypeptidase activity;metalloexopeptidase activity;metallopeptidase activity;peptidase activity;peptidase activity, acting on L-amino acid peptides;transition metal ion binding;zinc ion binding	extracellular region part;extracellular space		Peptidase_M14	7.31914	0	5.24985	8.7546	6.95136	9.08097	6.48461	10.3424	9.45817	9.55027	9.3376	0	9.0567	9.70287	8.52972	9.14521	9.48618	10.3816	9.43356	9.60702	6.95136	3.83112	-2.26999	10.3424	4.20832	0.795668	8.52972	0.0885143	-0.216689	10.3816	0.376857	-0.0958509	0	0	0	0
+	2.97524	7.15801	P11597	P11597;P11597-2	CETP_HUMAN	CETP	CETP_HUMAN	Cholesteryl ester transfer protein	acylglycerol metabolic process;acylglycerol transport;alcohol metabolic process;amine metabolic process;biological regulation;cellular amine metabolic process;cellular biogenic amine metabolic process;cellular component organization;cellular component organization or biogenesis;cellular lipid metabolic process;cellular macromolecule metabolic process;cellular membrane organization;cellular metabo…	alcohol binding;amine binding;binding;cation binding;cholesterol binding;cholesterol transporter activity;ion binding;lipid binding;lipid transporter activity;phosphatidylcholine binding;phospholipid binding;phospholipid transporter activity;quaternary ammonium group binding;steroid binding;sterol binding;sterol transporter activity;substrate-specific transporter activity;transporter activity;tri…	extracellular membrane-bounded organelle;extracellular organelle;extracellular region;extracellular region part;extracellular space;extracellular vesicular exosome;high-density lipoprotein particle;macromolecular complex;membrane-bounded organelle;membrane-bounded vesicle;organelle;plasma lipoprotein particle;protein-lipid complex;vesicle		LBP_BPI_CETP;LBP_BPI_CETP_C	10.2253	0	11.6167	12.2668	2.07389	14.2262	13.3941	9.2319	15.3741	13.8441	12.2635	0	11.5827	12.2635	0	14.393	13.3705	10.4064	15.3208	13.8635	2.07389	2.60948	1.12729	9.2319	3.75731	1.5773	0	2.81038	1.107	10.4064	3.7381	1.60001	0	0	0	0
+	2.37834	5.68684	Q96KN2	Q96KN2	CNDP1_HUMAN	CNDP1	CNDP1_HUMAN	Beta-Ala-His dipeptidase		binding;carboxypeptidase activity;catalytic activity;cation binding;dipeptidase activity;exopeptidase activity;hydrolase activity;ion binding;metal ion binding;metallopeptidase activity;peptidase activity;peptidase activity, acting on L-amino acid peptides;tripeptidase activity	extracellular region	beta-Alanine metabolism;Histidine metabolism	M20_dimer;Peptidase_M20	7.53787	2.15131	1.66943	6.8005	5.34908	10.2756	8.17191	11.0359	11.1067	11.2804	10.3131	0	0	9.95043	8.85878	10.2977	10.2836	11.0328	11.062	11.2718	3.19778	8.60613	1.37142	8.88462	9.43729	4.4799	8.85878	10.2977	0.333158	11.0328	11.062	1.32142	0	0	0	0
+	1.67093	4.92384	Q9Y6Z7	Q9Y6Z7	COL10_HUMAN	COLEC10	COL10_HUMAN	Collectin-10		binding;carbohydrate binding;mannose binding;monosaccharide binding;sugar binding	cell part;collagen;cytoplasm;extracellular matrix part;extracellular region;extracellular region part;intracellular part		Collagen;Lectin_C	5.78239	0	4.1043	0.977264	6.0389	8.44683	3.33399	10.9627	10.3306	7.84686	9.19679	0	0	0	9.07385	9.26012	0	10.9132	10.2628	9.9687	6.0389	4.34254	2.35673	10.9627	6.2263	6.8696	9.07385	9.26012	0	10.9132	10.2628	9.9687	0	0	0	0
+	3.33455	-1.52464	Q14574-2	Q14574;Q14574-2	DSC3_HUMAN	DSC3	DSC3_HUMAN	Desmocollin-3	biological adhesion;biological regulation;cell adhesion;cell-cell adhesion;cellular process;chordate embryonic development;developmental process;embryo development;embryo development ending in birth or egg hatching;homophilic cell adhesion;in utero embryonic development;posttranscriptional regulation of gene expression;protein stabilization;regulation of biological process;regulation of biologica…	binding;calcium ion binding;cation binding;gamma-catenin binding;ion binding;metal ion binding;protein binding	anchoring junction;cell junction;cell part;cell-cell junction;cytoplasm;desmosome;extracellular region;integral to membrane;intracellular part;intrinsic to membrane;membrane;membrane part;plasma membrane		Cadherin;Cadherin_C;Cadherin_pro	10.5936	8.1301	12.0079	12.0315	12.1742	9.85136	11.2697	10.6496	9.05351	10.1744	11.119	11.9089	12.0391	12.1166	11.8462	10.2482	11.172	10.795	9.18081	10.2926	4.04412	-2.15656	-0.761838	2.51948	-2.95441	-1.85712	-0.0626955	-1.79087	-0.944592	-1.11393	-2.85825	-1.82403	12.0817	11.9089	11.7831	0
+	3.84329	1.59776	Q14126	Q14126	DSG2_HUMAN	DSG2	DSG2_HUMAN	Desmoglein-2	anatomical structure development;apoptosis;biological adhesion;cardiac Purkinje fiber development;cell adhesion;cell death;cell-cell adhesion;cellular component disassembly;cellular component disassembly at cellular level;cellular component disassembly involved in apoptosis;cellular component organization;cellular component organization at cellular level;cellular component organization or biogene…	binding;calcium ion binding;cation binding;cell adhesion molecule binding;ion binding;metal ion binding;protein binding	anchoring junction;apical plasma membrane;cell junction;cell part;cell surface;cell-cell contact zone;cell-cell junction;desmosome;extracellular membrane-bounded organelle;extracellular organelle;extracellular region part;extracellular vesicular exosome;integral to membrane;intercalated disc;intrinsic to membrane;lateral plasma membrane;membrane;membrane part;membrane-bounded organelle;membrane-b…	Arrhythmogenic right ventricular cardiomyopathy (ARVC)	Cadherin;Cadherin_C	4.52682	0	1.99339	0	10.5925	3.51161	1.42592	12.1903	9.08906	1.93859	0	0	0	0	10.854	0	0	12.1796	9.08503	0	10.5925	1.51822	1.42592	12.1903	7.09567	1.93859	10.854	0	0	12.1796	9.08503	0	0	0	0	0
+	1.64609	3.52364	P05160	P05160	F13B_HUMAN	F13B	F13B_HUMAN	Coagulation factor XIII B chain	biological regulation;blood coagulation;coagulation;hemostasis;multicellular organismal process;regulation of biological quality;regulation of body fluid levels		extracellular region	Complement and coagulation cascades	Sushi	2.62199	0	0	2.99018	0	5.43468	2.06963	3.52364	8.92018	0.659617	0	0	0	0	0	7.82645	0	0	8.94411	0	0	5.43468	-0.920553	3.52364	8.92018	-2.33057	0	7.82645	0	0	8.94411	0	0	0	0	0
+	3.48034	6.39443	P00742	P00742	FA10_HUMAN	F10	FA10_HUMAN	Activated factor Xa heavy chain;Coagulation factor X;Factor X heavy chain;Factor X light chain	biological regulation;blood coagulation;blood coagulation, extrinsic pathway;blood coagulation, intrinsic pathway;cellular macromolecule metabolic process;cellular metabolic process;cellular process;cellular protein metabolic process;coagulation;hemostasis;macromolecule metabolic process;macromolecule modification;metabolic process;multicellular organismal process;peptidyl-amino acid modification…	binding;calcium ion binding;catalytic activity;cation binding;endopeptidase activity;hydrolase activity;ion binding;lipid binding;metal ion binding;peptidase activity;peptidase activity, acting on L-amino acid peptides;phospholipid binding;serine hydrolase activity;serine-type endopeptidase activity;serine-type peptidase activity	cell part;cytoplasmic part;endoplasmic reticulum lumen;endoplasmic reticulum part;extracellular region;Golgi apparatus part;Golgi lumen;intracellular organelle lumen;intracellular organelle part;intracellular part;intrinsic to external side of plasma membrane;intrinsic to membrane;intrinsic to plasma membrane;membrane;membrane part;membrane-enclosed lumen;organelle lumen;organelle part;plasma mem…	Complement and coagulation cascades	EGF;Gla;Trypsin	3.44921	0	3.89982	0	1.04909	8.43291	0	7.44353	9.23981	0.977764	0	0	0	0	0	8.56945	0	8.20509	9.25026	0	1.04909	4.53309	0	7.44353	5.33999	0.977764	0	8.56945	0	8.20509	9.25026	0	0	0	0	0
+	1.67955	3.77374	P00740	P00740	FA9_HUMAN	F9	FA9_HUMAN	Coagulation factor IX;Coagulation factor IXa heavy chain;Coagulation factor IXa light chain	biological regulation;blood coagulation;blood coagulation, extrinsic pathway;blood coagulation, intrinsic pathway;cellular macromolecule metabolic process;cellular metabolic process;cellular process;cellular protein metabolic process;coagulation;hemostasis;macromolecule metabolic process;macromolecule modification;metabolic process;multicellular organismal process;peptidyl-amino acid modification…	binding;calcium ion binding;catalytic activity;cation binding;endopeptidase activity;hydrolase activity;ion binding;metal ion binding;peptidase activity;peptidase activity, acting on L-amino acid peptides;serine hydrolase activity;serine-type endopeptidase activity;serine-type peptidase activity	cell part;cytoplasmic part;endoplasmic reticulum lumen;endoplasmic reticulum part;extracellular membrane-bounded organelle;extracellular organelle;extracellular region;extracellular region part;extracellular space;extracellular vesicular exosome;Golgi apparatus part;Golgi lumen;intracellular organelle lumen;intracellular organelle part;intracellular part;membrane;membrane-bounded organelle;membra…	Complement and coagulation cascades	EGF;Gla;Trypsin	3.3009	0	0.91742	0	5.80651	3.6542	0	9.58025	9.7497	0	0	0	0	0	8.31582	0	0	9.59111	9.81797	0	5.80651	2.73678	0	9.58025	8.83228	0	8.31582	0	0	9.59111	9.81797	0	0	0	0	0
+	4.5737	8.36471	P07148	P07148	FABPL_HUMAN	FABP1	FABPL_HUMAN	Fatty acid-binding protein, liver	acylglycerol catabolic process;acylglycerol metabolic process;biological regulation;catabolic process;cellular catabolic process;cellular lipid catabolic process;cellular lipid metabolic process;cellular metabolic process;cellular process;cellular response to chemical stimulus;cellular response to hydrogen peroxide;cellular response to hypoxia;cellular response to oxidative stress;cellular respon…	antioxidant activity;bile acid binding;binding;carboxylic acid binding;chromatin binding;drug binding;fatty acid binding;fatty acid transporter activity;lipid binding;lipid transporter activity;long-chain fatty acid transporter activity;monocarboxylic acid binding;phospholipid binding;steroid binding;substrate-specific transporter activity;transporter activity	apical cortex;cell cortex part;cell part;cytoplasmic part;cytosol;extracellular membrane-bounded organelle;extracellular organelle;extracellular region part;extracellular vesicular exosome;intracellular organelle lumen;intracellular organelle part;intracellular part;membrane-bounded organelle;membrane-bounded vesicle;membrane-enclosed lumen;microbody lumen;microbody part;nuclear part;nucleoplasm;…	Fat digestion and absorption;PPAR signaling pathway		3.0774	0	0	0	2.16837	4.14622	0	10.5331	10.849	0	0	0	0	0	0	0	0	10.5284	10.8481	0	2.16837	4.14622	0	10.5331	10.849	0	0	0	0	10.5284	10.8481	0	0	0	0	0
+	2.3153	6.00531	P23142-4	P23142-4	FBLN1_HUMAN	FBLN1	FBLN1_HUMAN	Fibulin-1	cellular component organization;cellular component organization at cellular level;cellular component organization or biogenesis;cellular component organization or biogenesis at cellular level;cellular process;embryo implantation;extracellular matrix organization;extracellular structure organization;reproductive process;viral reproduction	binding;calcium ion binding;cation binding;enzyme activator activity;enzyme regulator activity;extracellular matrix structural constituent;ion binding;metal ion binding;peptidase activator activity;peptidase regulator activity;structural molecule activity	basement membrane;extracellular matrix;extracellular matrix part;extracellular membrane-bounded organelle;extracellular organelle;extracellular region;extracellular region part;extracellular space;extracellular vesicular exosome;membrane-bounded organelle;membrane-bounded vesicle;organelle;proteinaceous extracellular matrix;vesicle		ANATO;cEGF;EGF_CA	2.04737	0	0	0	1.22012	0	2.26249	7.22542	7.71833	0	0	0	0	0	0	0	0	8.76363	7.73654	0	1.22012	0	2.26249	7.22542	7.71833	0	0	0	0	8.76363	7.73654	0	0	0	0	0
+	2.6168	5.90024	P36980;P36980-2;Q03591	P36980;P36980-2;Q03591	FHR1_HUMAN;FHR2_HUMAN	CFHR1;CFHR2	FHR1_HUMAN;FHR2_HUMAN	Complement factor H-related protein 1;Complement factor H-related protein 2	activation of immune response;biological regulation;complement activation;humoral immune response;immune effector process;immune response;immune system process;macromolecule metabolic process;metabolic process;positive regulation of biological process;positive regulation of immune response;positive regulation of immune system process;positive regulation of response to stimulus;primary metabolic p…		blood microparticle;extracellular membrane-bounded organelle;extracellular organelle;extracellular region;extracellular region part;extracellular space;extracellular vesicular exosome;membrane-bounded organelle;membrane-bounded vesicle;organelle;vesicle		Sushi	2.59979	0	0.942695	0	1.972	4.83752	0	7.87224	6.89056	0.88314	0	0	0	0	0	6.83302	0	8.72129	6.76626	0	1.972	3.89482	0	7.87224	5.94787	0.88314	0	6.83302	0	8.72129	6.76626	0	0	0	0	0
+	3.82216	-1.82782	Q02985;Q02985-2;Q92496;Q92496-2	Q02985;Q02985-2;Q92496;Q92496-2;Q92496-3	FHR3_HUMAN;FHR4_HUMAN	CFHR3;CFHR4	FHR3_HUMAN;FHR4_HUMAN	Complement factor H-related protein 3;Complement factor H-related protein 4	establishment of localization;lipid transport;organic substance transport;transport	lipid transporter activity;substrate-specific transporter activity;transporter activity	blood microparticle;extracellular membrane-bounded organelle;extracellular organelle;extracellular region;extracellular region part;extracellular space;extracellular vesicular exosome;membrane-bounded organelle;membrane-bounded vesicle;organelle;vesicle		Sushi	9.79623	0	9.03166	11.4049	11.7148	12.3923	11.5103	9.88697	11.1141	11.1112	11.0932	0	10.1456	11.4375	11.3567	12.3393	11.5135	9.865	11.2713	11.1061	11.7148	3.3606	0.105391	9.88697	2.08241	-0.293736	11.3567	2.19376	0.075964	9.865	1.12575	-0.331427	0	0	0	0
+	2.03146	4.96279	Q14520;Q14520-2	Q14520;Q14520-2	HABP2_HUMAN	HABP2	HABP2_HUMAN	Hyaluronan-binding protein 2;Hyaluronan-binding protein 2 27 kDa light chain;Hyaluronan-binding protein 2 27 kDa light chain alternate form;Hyaluronan-binding protein 2 50 kDa heavy chain;Hyaluronan-binding protein 2 50 kDa heavy chain alternate form	biological adhesion;cell adhesion;cellular process	binding;carbohydrate binding;catalytic activity;endopeptidase activity;glycosaminoglycan binding;hydrolase activity;pattern binding;peptidase activity;peptidase activity, acting on L-amino acid peptides;polysaccharide binding;serine hydrolase activity;serine-type endopeptidase activity;serine-type peptidase activity	extracellular region;extracellular region part;extracellular space		EGF;Kringle;Trypsin	7.83584	1.02138	10.8558	4.41022	5.23798	11.7136	4.39634	10.2008	12.4922	10.1943	10.1895	0	10.723	0	8.18736	11.8025	0	10.1216	12.5702	10.2112	4.2166	0.857804	-0.0138717	9.17939	1.63636	5.78413	8.18736	1.07949	0	10.1216	1.84717	10.2112	9.19244	0	0	0
+	4.37068	1.89393	P00739	P00739;P00739-2	HPTR_HUMAN	HPR	HPTR_HUMAN	Haptoglobin-related protein	biological regulation;cellular component organization;cellular component organization or biogenesis;cellular membrane organization;cellular process;endocytosis;establishment of localization;membrane invagination;membrane organization;positive regulation of defense response to virus by host;receptor-mediated endocytosis;regulation of biological process;regulation of defense response;regulation of …	binding;catalytic activity;hemoglobin binding;protein binding	blood microparticle;extracellular membrane-bounded organelle;extracellular organelle;extracellular region;extracellular region part;extracellular vesicular exosome;high-density lipoprotein particle;macromolecular complex;membrane-bounded organelle;membrane-bounded vesicle;organelle;plasma lipoprotein particle;protein-lipid complex;spherical high-density lipoprotein particle;vesicle	African trypanosomiasis	Trypsin	14.0823	5.63244	12.2725	13.4334	15.1558	15.9168	14.4841	17.0497	17.1843	15.6117	14.9748	8.26155	12.2409	13.43	14.9748	16.0403	14.5911	17.0893	17.1393	15.6231	9.52334	3.64423	1.05078	11.4173	4.91174	2.17834	6.71328	3.79941	1.16108	8.82776	4.89846	2.19311	8.92617	8.26155	0	0
+	3.24184	1.31225	P00738;P00739	P00738;P00738-2;P00739;P00739-2	HPTR_HUMAN;HPT_HUMAN	HP;HPR	HPT_HUMAN;HPTR_HUMAN	Haptoglobin;Haptoglobin alpha chain;Haptoglobin beta chain;Haptoglobin-related protein	acute inflammatory response;acute-phase response;biological regulation;cellular component organization;cellular component organization or biogenesis;cellular membrane organization;cellular process;defense response;defense response to bacterium;endocytosis;establishment of localization;immune system process;inflammatory response;membrane invagination;membrane organization;multi-organism process;ne…	antioxidant activity;binding;catalytic activity;hemoglobin binding;protein binding	blood microparticle;cell part;cytoplasmic membrane-bounded vesicle lumen;cytoplasmic part;cytoplasmic vesicle part;endocytic vesicle lumen;extracellular membrane-bounded organelle;extracellular organelle;extracellular region;extracellular region part;extracellular space;extracellular vesicular exosome;haptoglobin-hemoglobin complex;high-density lipoprotein particle;intracellular organelle part;in…	African trypanosomiasis	Trypsin	15.4231	7.84186	14.8994	15.9098	16.2811	16.7141	15.839	17.5933	17.3049	16.4244	16.3387	11.3528	14.7211	15.3916	16.0508	16.7412	15.8905	17.6127	17.2832	16.4796	8.43922	1.81469	-0.0708714	9.75147	2.4055	0.51459	4.69802	2.02009	0.498958	6.25992	2.56213	1.088	11.3261	11.3528	11.4445	0
+	1.51227	3.01972	P23083	P23083	HV102_HUMAN		HV103_HUMAN	Ig heavy chain V-I region V35	immune response;immune system process;response to stimulus	antigen binding;binding	extracellular region		V-set	8.61101	0	3.06783	10.5963	9.50524	9.76098	10.2367	12.525	10.3955	11.4117	10.594	0	0	11.8537	10.8081	9.72217	11.4679	12.6336	10.4347	11.4809	9.50524	6.69315	-0.359558	12.525	7.32762	0.815373	10.8081	9.72217	-0.385721	12.6336	10.4347	-0.372797	0	0	0	0
+	1.72248	2.64048	A0A0C4DH31	A0A0C4DH31	HV118_HUMAN	IGHV1-18	A0A0C4DH31_HUMAN						V-set	7.33029	0	0	10.2881	7.71567	8.57322	10.2487	10.3562	8.79559	9.99515	9.07558	0	0	10.2715	8.75238	8.56778	10.3967	10.2798	8.97186	10.1245	7.71567	8.57322	-0.0394516	10.3562	8.79559	-0.292969	8.75238	8.56778	0.125203	10.2798	8.97186	-0.14704	0	0	0	0
+	5.00034	2.25794	P01743	P01743	HV146_HUMAN		HV102_HUMAN	Ig heavy chain V-I region HG3	activation of immune response;biological regulation;cellular component organization;cellular component organization or biogenesis;cellular membrane organization;cellular process;complement activation;complement activation, classical pathway;defense response;endocytosis;establishment of localization;humoral immune response;immune effector process;immune response;immune system process;innate immune…	antigen binding;binding	cell part;extracellular region;membrane;plasma membrane		V-set	4.71429	0	2.53768	0	9.26735	8.91255	0	11.5253	10.1858	0	0	0	0	0	9.14108	9.24962	0	11.4881	10.2201	0	9.26735	6.37486	0	11.5253	7.64807	0	9.14108	9.24962	0	11.4881	10.2201	0	0	0	0	0
+	1.41577	3.26301	A0A0C4DH39	A0A0C4DH39	HV158_HUMAN	IGHV1-58	A0A0C4DH39_HUMAN						V-set	5.82626	0	0	8.89692	7.46611	2.49358	10.5167	10.7291	2.21481	10.1191	9.04372	0	0	9.91629	9.14215	0	10.6147	10.755	0	10.2072	7.46611	2.49358	1.6198	10.7291	2.21481	1.22218	9.14215	0	0.698367	10.755	0	0.290874	0	0	0	0
+	2.97633	6.32154	P01742	P01742	HV169_HUMAN		HV101_HUMAN	Ig heavy chain V-I region EU	activation of immune response;biological regulation;cellular component organization;cellular component organization or biogenesis;cellular membrane organization;cellular process;complement activation;complement activation, classical pathway;defense response;endocytosis;establishment of localization;humoral immune response;immune effector process;immune response;immune system process;innate immune…	antigen binding;binding	cell part;extracellular region;membrane;plasma membrane		V-set	5.3832	0	0.819375	7.0514	0	10.0444	8.02623	6.32154	9.55527	6.63058	8.64896	0	0	10.3914	0	10.6345	10.0865	9.16049	9.52357	9.38286	0	9.22503	0.97483	6.32154	8.7359	-0.42082	0	10.6345	-0.304935	9.16049	9.52357	-1.00856	0	0	0	0
+	1.6497	4.30669	A0A075B6Q5;A0A0A0MS15;A0A0B4J1V0;A0A0B4J1V6;A0A0B4J1X5;A0A0B4J1X8;A0A0B4J1Y9;A0A0J9YX35;P01766;P01768;P01780;P0DOX2;P0DP03;P0DP04	P01764;P01782;P01767;P01766;P0DP04;A0A0B4J1V0;A0A0B4J1X8;A0A075B6Q5;A0A0B4J1Y9;P0DP02;P01772;P0DP03;A0A0J9YX35;A0A0C4DH32;P01768;P01780;P0DOX2;A0A0B4J1V1;A0A0B4J1X5;A0A0A0MS15;P01762;P01763;A0A0B4J1V6;A0A0C4DH42	HV307_HUMAN;HV313_HUMAN;HV315_HUMAN;HV330_HUMAN;HV335_HUMAN;HV343_HUMAN;HV349_HUMAN;HV364_HUMAN;HV372_HUMAN;HV373_HUMAN;HV374_HUMAN;HV43D_HUMAN;HV64D_HUMAN;IGA2_HUMAN	IGHV3-15;IGHV3-43;IGHV3-49;IGHV3-64;IGHV3-72;IGHV3-73;IGHV3-74	A0A075B6Q5_HUMAN;A0A0A0MS15_HUMAN;A0A0B4J1V0_HUMAN;A0A0B4J1V6_HUMAN;A0A0B4J1X5_HUMAN;A0A0B4J1X8_HUMAN;A0A0B4J1Y9_HUMAN;HV305_HUMAN;HV307_HUMAN;HV319_HUMAN	Ig heavy chain V-III region BRO;Ig heavy chain V-III region CAM;Ig heavy chain V-III region JON	activation of immune response;biological regulation;cellular component organization;cellular component organization or biogenesis;cellular membrane organization;cellular process;complement activation;complement activation, classical pathway;defense response;endocytosis;establishment of localization;humoral immune response;immune effector process;immune response;immune system process;innate immune…	antigen binding;binding	blood microparticle;cell part;extracellular membrane-bounded organelle;extracellular organelle;extracellular region;extracellular region part;extracellular space;extracellular vesicular exosome;membrane;membrane-bounded organelle;membrane-bounded vesicle;organelle;plasma membrane;vesicle		V-set	1.47599	0	0	0	0	1.91027	1.29448	4.30669	5.77248	0	0	0	0	0	0	0	0	0	7.05704	0	0	1.91027	1.29448	4.30669	5.77248	0	0	0	0	0	7.05704	0	0	0	0	0
+	2.11883	4.76775	A0A075B6Q5	A0A075B6Q5	HV364_HUMAN	IGHV3-64	A0A075B6Q5_HUMAN						V-set	7.42839	0	2.04787	10.9721	6.1796	3.45775	11.6121	10.9474	10.2905	11.3482	10.3897	0	0	10.8314	8.853	0	11.5001	10.93	10.3651	11.2297	6.1796	1.40988	0.639921	10.9474	8.24267	0.37606	8.853	0	0.668674	10.93	10.3651	0.398268	0	0	0	0
+	4.42228	1.17937	A0A0B4J1X5	A0A0B4J1X5	HV374_HUMAN	IGHV3-74	A0A0B4J1X5_HUMAN						V-set	11.9276	3.63642	11.9811	13.6054	13.7697	12.0831	13.1859	14.9491	11.8474	12.2907	12.6093	0	12.1597	13.7164	13.8932	12.1664	13.3033	14.9492	11.9262	12.4723	10.1333	0.102024	-0.419461	11.3126	-0.133607	-1.31465	13.8932	0.00671291	-0.413117	14.9492	-0.233501	-1.24412	0	9.51344	0	0
+	6.56118	2.22961	A0A0C4DH38	A0A0C4DH38	HV551_HUMAN	IGHV5-51	A0A0C4DH38_HUMAN						V-set	9.89988	0	9.04515	11.3038	10.6156	10.8075	11.3988	12.8452	12.1338	10.9491	11.0021	0	10.2968	11.3395	10.7057	10.8022	11.462	13.0139	12.1218	10.899	10.6156	1.76238	0.0949154	12.8452	3.08869	-0.354738	10.7057	0.505392	0.122493	13.0139	1.82495	-0.440463	0	0	0	0
+	6.29593	1.49304	A0A0B4J1U7	A0A0B4J1U7	HV601_HUMAN	IGHV6-1	A0A0B4J1U7_HUMAN						V-set	10.6821	0	10.6566	12.5706	12.1369	11.2329	12.7633	13.6299	10.9838	12.1644	11.9027	0	11.3163	12.6621	12.1247	11.4196	12.8608	13.7027	11.0139	12.1746	12.1369	0.576347	0.192705	13.6299	0.327199	-0.406209	12.1247	0.103306	0.198721	13.7027	-0.302464	-0.48746	0	0	0	0
+	2.9726	5.85062	A0A0C4DH43	A0A0C4DH43;P01814	HV70D_HUMAN		A0A0C4DH43_HUMAN						V-set	2.19894	0	0	1.94489	0	2.48809	0	5.85062	8.58056	0.926301	0	0	0	0	0	0	0	8.37959	8.6096	0	0	2.48809	-1.94489	5.85062	8.58056	-1.01858	0	0	0	8.37959	8.6096	0	0	0	0	0
+	1.80217	4.38397	A0A0C4DH43;P0DOX6	P0DOX6;A0A0C4DH43	HV70D_HUMAN;IGM_HUMAN		A0A0C4DH43_HUMAN						V-set	9.04865	0	4.41067	12.0299	8.50215	11.0402	11.8873	12.8861	9.15663	11.5248	11.2379	0	0	12.037	10.6515	10.9249	11.9221	12.9029	9.27628	11.5417	8.50215	6.62953	-0.142632	12.8861	4.74596	-0.505125	10.6515	10.9249	-0.114867	12.9029	9.27628	-0.495321	0	0	0	0
+	1.55104	2.85911	P01861;P0DOX5	P01857;P0DOX5;P01861	IGG1_HUMAN;IGHG4_HUMAN	IGHG4	IGHG4_HUMAN	Ig gamma-4 chain C region	activation of immune response;biological regulation;complement activation;complement activation, classical pathway;defense response;humoral immune response;immune effector process;immune response;immune system process;innate immune response;macromolecule metabolic process;metabolic process;positive regulation of biological process;positive regulation of immune response;positive regulation of immu…	antigen binding;binding	blood microparticle;extracellular membrane-bounded organelle;extracellular organelle;extracellular region;extracellular region part;extracellular space;extracellular vesicular exosome;membrane-bounded organelle;membrane-bounded vesicle;organelle;vesicle		C1-set	6.44399	0	5.00591	1.19848	9.16236	11.597	4.15352	12.0215	12.5567	2.30043	10.0577	0	0	0	10.1171	11.5556	0	12.0598	12.5733	0	9.16236	6.59109	2.95504	12.0215	7.55083	1.10195	10.1171	11.5556	0	12.0598	12.5733	0	0	0	0	0
+	1.55514	2.92846	P0DOX7	P0DOX7	IGK_HUMAN									5.27095	0	5.64522	0	9.29929	8.40387	0	12.2278	11.8624	0	0	0	9.27054	0	10.3223	10.648	0	12.28	12.068	0	9.29929	2.75865	0	12.2278	6.21715	0	10.3223	1.3775	0	12.28	2.79742	0	0	0	0	0
+	4.10219	1.3051	A0M8Q6;P0CF74;P0DOX8;P0DOY2;P0DOY3	B9A064;P0CG04;P0DOX8;P0DOY2;P0CF74;A0M8Q6;P0DOY3	IGL1_HUMAN;IGLC2_HUMAN;IGLC3_HUMAN;IGLC6_HUMAN;IGLC7_HUMAN	IGLC6;IGLC7	LAC6_HUMAN;LAC7_HUMAN	Ig lambda-6 chain C region;Ig lambda-7 chain C region	activation of immune response;biological regulation;cellular component organization;cellular component organization or biogenesis;cellular membrane organization;cellular process;complement activation;complement activation, classical pathway;defense response;endocytosis;establishment of localization;humoral immune response;immune effector process;immune response;immune system process;innate immune…	antigen binding;binding	cell part;extracellular region;extracellular region part;extracellular space;membrane;plasma membrane		C1-set	15.9384	10.0445	14.5624	16.9213	16.6617	16.1192	17.5832	17.9668	15.7576	17.8285	16.5273	12.8855	15.0141	16.5313	16.8594	16.0975	18.0514	17.9458	16.3334	17.7539	6.61728	1.55677	0.661972	7.92238	1.19516	0.907261	3.97392	1.08338	1.52008	5.06028	1.31925	1.2226	13.3619	12.8855	13.128	0
+	2.30052	-6.13877	Q9NZH6;Q9NZH6-2;Q9NZH6-4	Q9NZH6;Q9NZH6-2;Q9NZH6-4	IL37_HUMAN	IL37	IL37_HUMAN	Interleukin-37	biological regulation;cell surface receptor linked signaling pathway;cellular process;cellular response to chemical stimulus;cellular response to cytokine stimulus;cellular response to organic substance;cellular response to stimulus;cytokine-mediated signaling pathway;defense response;immune response;immune system process;inflammatory response;regulation of biological process;regulation of cellul…	binding;cytokine activity;cytokine receptor binding;growth factor receptor binding;interleukin-1 receptor binding;protein binding;receptor binding	cell part;cytoplasm;cytoplasmic part;cytosol;extracellular region;extracellular region part;extracellular space;intracellular membrane-bounded organelle;intracellular non-membrane-bounded organelle;intracellular organelle;intracellular organelle part;intracellular part;membrane-bounded organelle;non-membrane-bounded organelle;nuclear part;nucleolus;nucleoplasm;nucleus;organelle;organelle part		IL1	1.26874	0	0	1.85018	6.89884	0	1.02979	0.76007	0	0.879743	0	0	0	0	9.97847	0	0	0	0	0	6.89884	0	-0.820387	0.76007	0	-0.970437	9.97847	0	0	0	0	0	0	0	0	0
+	1.95558	5.31598	P55103	P55103	INHBC_HUMAN	INHBC	INHBC_HUMAN	Inhibin beta C chain	anatomical structure development;biological regulation;cell development;cellular developmental process;cellular process;cellular response to stimulus;developmental process;growth;positive regulation of biological process;positive regulation of cell communication;positive regulation of cellular metabolic process;positive regulation of cellular process;positive regulation of cellular protein metabo…	binding;cytokine activity;cytokine receptor binding;protein binding;receptor binding;transforming growth factor beta receptor binding	extracellular membrane-bounded organelle;extracellular organelle;extracellular region;extracellular region part;extracellular space;extracellular vesicular exosome;membrane-bounded organelle;membrane-bounded vesicle;organelle;vesicle	Cytokine-cytokine receptor interaction;TGF-beta signaling pathway	TGF_beta;TGFb_propeptide	5.69357	0	0	3.18756	1.88855	10.2978	7.89394	7.20452	10.2981	10.4717	8.9787	0	0	0	0	10.2172	9.82038	8.9787	10.1876	10.4709	1.88855	10.2978	4.70638	7.20452	10.2981	7.28418	0	10.2172	9.82038	8.9787	10.1876	10.4709	0	0	0	0
+	1.45511	4.4382	Q06033;Q06033-2	Q06033;Q06033-2	ITIH3_HUMAN	ITIH3	ITIH3_HUMAN	Inter-alpha-trypsin inhibitor heavy chain H3	amine metabolic process;aminoglycan metabolic process;biological regulation;carbohydrate metabolic process;glycosaminoglycan metabolic process;hyaluronan metabolic process;macromolecule metabolic process;metabolic process;negative regulation of catalytic activity;negative regulation of endopeptidase activity;negative regulation of hydrolase activity;negative regulation of molecular function;negat…	endopeptidase inhibitor activity;endopeptidase regulator activity;enzyme inhibitor activity;enzyme regulator activity;peptidase inhibitor activity;peptidase regulator activity;serine-type endopeptidase inhibitor activity	extracellular membrane-bounded organelle;extracellular organelle;extracellular region;extracellular region part;extracellular vesicular exosome;membrane-bounded organelle;membrane-bounded vesicle;organelle;vesicle		ITI_HC_C;VIT;VWA	6.09154	0	1.11714	10.3627	0.916608	10.1853	5.66459	5.35481	10.9896	10.2331	9.78636	0	0	10.3248	0	10.1804	9.80768	9.06561	11.0143	10.1198	0.916608	9.06815	-4.69808	5.35481	9.87247	-0.129539	0	10.1804	-0.517155	9.06561	11.0143	-0.205062	0	0	0	0
+	1.25453	4.27231	P29622	P29622	KAIN_HUMAN	SERPINA4	KAIN_HUMAN	Kallistatin	biological regulation;negative regulation of catalytic activity;negative regulation of endopeptidase activity;negative regulation of hydrolase activity;negative regulation of molecular function;negative regulation of peptidase activity;regulation of biological process;regulation of catalytic activity;regulation of endopeptidase activity;regulation of hydrolase activity;regulation of metabolic pro…	endopeptidase inhibitor activity;endopeptidase regulator activity;enzyme inhibitor activity;enzyme regulator activity;peptidase inhibitor activity;peptidase regulator activity;serine-type endopeptidase inhibitor activity	extracellular membrane-bounded organelle;extracellular organelle;extracellular region part;extracellular space;extracellular vesicular exosome;membrane-bounded organelle;membrane-bounded vesicle;organelle;vesicle		Serpin	8.96066	0	11.3089	11.4095	3.05623	11.4635	11.5666	7.32854	12.4272	12.0855	11.3611	0	11.366	11.3849	0	11.3954	11.6214	9.41178	12.4174	12.1345	3.05623	0.154577	0.157136	7.32854	1.11829	0.675997	0	0.0294008	0.236472	9.41178	1.05149	0.749614	0	0	0	0
+	1.404	5.02156	O00139;O00139-1;O00139-2;O00139-4;O00139-5	O00139;O00139-1;O00139-2;O00139-4;O00139-5	KIF2A_HUMAN	KIF2A	KIF2A_HUMAN	Kinesin-like protein KIF2A	anatomical structure development;antigen processing and presentation;antigen processing and presentation of exogenous antigen;antigen processing and presentation of exogenous peptide antigen;antigen processing and presentation of exogenous peptide antigen via MHC class II;antigen processing and presentation of peptide antigen;antigen processing and presentation of peptide antigen via MHC class II…	adenyl nucleotide binding;adenyl ribonucleotide binding;ATP binding;ATPase activity;binding;catalytic activity;hydrolase activity;hydrolase activity, acting on acid anhydrides;hydrolase activity, acting on acid anhydrides, in phosphorus-containing anhydrides;microtubule motor activity;motor activity;nucleoside-triphosphatase activity;nucleotide binding;purine nucleotide binding;purine ribonucleos…	cell part;centrosome;cytoplasmic part;cytoskeletal part;cytosol;intracellular non-membrane-bounded organelle;intracellular organelle;intracellular organelle part;intracellular part;kinesin complex;macromolecular complex;membrane;microtubule;microtubule associated complex;microtubule organizing center;non-membrane-bounded organelle;organelle;organelle part;protein complex;spindle pole		Kinesin	4.57518	0	0	3.03969	3.14027	8.3327	5.53342	8.16183	2.83445	10.1343	0	0	0	0	0	10.6327	9.09554	10.2514	0	10.082	3.14027	8.3327	2.49373	8.16183	2.83445	7.09458	0	10.6327	9.09554	10.2514	0	10.082	0	0	0	0
+	4.55257	1.41371	P03952	P03952	KLKB1_HUMAN	KLKB1	KLKB1_HUMAN	Plasma kallikrein;Plasma kallikrein heavy chain;Plasma kallikrein light chain	biological regulation;blood coagulation;blood coagulation, intrinsic pathway;cellular component disassembly;cellular component disassembly at cellular level;cellular component organization;cellular component organization at cellular level;cellular component organization or biogenesis;cellular component organization or biogenesis at cellular level;cellular process;coagulation;extracellular matrix …	catalytic activity;endopeptidase activity;hydrolase activity;peptidase activity;peptidase activity, acting on L-amino acid peptides;serine hydrolase activity;serine-type endopeptidase activity;serine-type peptidase activity	cell part;extracellular membrane-bounded organelle;extracellular organelle;extracellular region;extracellular region part;extracellular space;extracellular vesicular exosome;membrane;membrane-bounded organelle;membrane-bounded vesicle;organelle;plasma membrane;vesicle	Complement and coagulation cascades	PAN_1;Trypsin	10.9769	0	12.6174	11.8544	11.7161	11.9688	12.0407	13.1298	12.9617	12.5029	12.195	0	12.4567	11.8658	11.5332	12.0049	11.935	13.1684	12.7745	12.4585	11.7161	-0.648539	0.186252	13.1298	0.344367	0.648517	11.5332	-0.451837	0.0691938	13.1684	0.31777	0.592728	0	0	0	0
+	2.21622	4.95454	P01602	P01602	KV105_HUMAN	IGKV1-5	KV110_HUMAN	Ig kappa chain V-I region HK102	activation of immune response;biological regulation;cellular component organization;cellular component organization or biogenesis;cellular membrane organization;cellular process;complement activation;complement activation, classical pathway;defense response;endocytosis;establishment of localization;humoral immune response;immune effector process;immune response;immune system process;innate immune…	antigen binding;binding	blood microparticle;cell part;extracellular membrane-bounded organelle;extracellular organelle;extracellular region;extracellular region part;extracellular vesicular exosome;membrane;membrane-bounded organelle;membrane-bounded vesicle;organelle;plasma membrane;vesicle		V-set	2.5551	0	0	1.08386	0	3.38676	3.95081	4.95454	9.61992	0	0	0	0	0	0	0	0	8.68781	9.68816	0	0	3.38676	2.86695	4.95454	9.61992	-1.08386	0	0	0	8.68781	9.68816	0	0	0	0	0
+	1.40595	3.40154	A0A0C4DH67	A0A0C4DH67	KV108_HUMAN	IGKV1-8	A0A0C4DH67_HUMAN						V-set	6.03475	0	0	7.48628	6.03563	7.57417	5.38844	9.43717	9.16938	9.2217	8.89561	0	0	9.63765	8.99511	8.26928	8.58284	9.53225	9.21623	9.10838	6.03563	7.57417	-2.09784	9.43717	9.16938	1.73542	8.99511	8.26928	-1.05481	9.53225	9.21623	-0.52927	0	0	0	0
+	4.44534	7.62226	A0A075B6S5;A0A0C4DH67	A0A0C4DH69;A0A075B6S5;A0A0C4DH67	KV108_HUMAN;KV127_HUMAN	IGKV1-27;IGKV1-8	A0A075B6S5_HUMAN;A0A0C4DH67_HUMAN						V-set	6.92316	0	0	9.02747	2.60305	8.35719	11.5847	10.2253	11.1081	9.40259	9.8845	0	0	11.3057	0	9.43912	11.6011	10.7072	11.1617	10.5182	2.60305	8.35719	2.55726	10.2253	11.1081	0.375119	0	9.43912	0.295418	10.7072	11.1617	-0.787421	0	0	0	0
+	1.64445	3.58487	A0A0C4DH73;P01597;P01611;P04432	P01611;A0A0C4DH73;P04432;P01597;A0A0C4DH72	KV112_HUMAN;KV139_HUMAN;KVD12_HUMAN;KVD39_HUMAN	IGKV1-12	A0A0C4DH73_HUMAN;KV105_HUMAN;KV119_HUMAN;KV124_HUMAN	Ig kappa chain V-I region Daudi;Ig kappa chain V-I region DEE;Ig kappa chain V-I region Wes	activation of immune response;biological regulation;cellular component organization;cellular component organization or biogenesis;cellular membrane organization;cellular process;complement activation;complement activation, classical pathway;defense response;endocytosis;establishment of localization;humoral immune response;immune effector process;immune response;immune system process;innate immune…	antigen binding;binding	blood microparticle;cell part;extracellular membrane-bounded organelle;extracellular organelle;extracellular region;extracellular region part;extracellular vesicular exosome;membrane;membrane-bounded organelle;membrane-bounded vesicle;organelle;plasma membrane;vesicle		V-set	2.47228	0	0	1.71105	0	2.43015	3.76216	3.58487	9.83949	0.922797	0	0	0	0	0	0	0	0	9.76864	0	0	2.43015	2.05112	3.58487	9.83949	-0.788249	0	0	0	0	9.76864	0	0	0	0	0
+	1.86656	5.60781	A0A0B4J2D9;P0DP09	P0DP09;A0A0B4J2D9	KV113_HUMAN;KVD13_HUMAN	IGKV1D-13	A0A0B4J2D9_HUMAN						V-set	6.6946	0	1.06389	9.43491	4.05418	5.84064	10.4668	9.66199	9.51444	10.2145	9.43036	0	0	10.6982	0	8.44418	10.2055	10.9388	9.47913	10.2151	4.05418	4.77675	1.03187	9.66199	8.45055	0.779632	0	8.44418	-0.492693	10.9388	9.47913	-0.483133	0	0	0	0
+	1.443	4.00307	P01599	P01599;A0A0C4DH72	KV117_HUMAN		KV107_HUMAN	Ig kappa chain V-I region Gal	activation of immune response;biological regulation;cellular component organization;cellular component organization or biogenesis;cellular membrane organization;cellular process;complement activation;complement activation, classical pathway;defense response;endocytosis;establishment of localization;humoral immune response;immune effector process;immune response;immune system process;innate immune…	antigen binding;binding	blood microparticle;cell part;extracellular membrane-bounded organelle;extracellular organelle;extracellular region;extracellular region part;extracellular vesicular exosome;membrane;membrane-bounded organelle;membrane-bounded vesicle;organelle;plasma membrane;vesicle		V-set	7.21773	0	0	9.32873	6.98867	8.8348	10.1659	10.9917	9.75713	8.89264	9.77818	0	0	10.4811	10.2374	8.84677	10.314	10.9385	9.77409	10.0189	6.98867	8.8348	0.837177	10.9917	9.75713	-0.436087	10.2374	8.84677	-0.167094	10.9385	9.77409	-0.462279	0	0	0	0
+	4.08687	7.64757	A0A075B6S5	A0A075B6S5	KV127_HUMAN	IGKV1-27	A0A075B6S5_HUMAN						V-set	5.25192	0	0	8.83815	0	4.3766	8.92686	7.64757	9.27299	8.20513	8.37913	0	0	9.8639	0	7.1109	9.83788	9.5522	9.2892	9.01162	0	4.3766	0.0887146	7.64757	9.27299	-0.633018	0	7.1109	-0.0260115	9.5522	9.2892	-0.852278	0	0	0	0
+	2.959	6.52784	P01597;P04432	P04432;P01597	KV139_HUMAN;KVD39_HUMAN		KV105_HUMAN;KV124_HUMAN	Ig kappa chain V-I region Daudi;Ig kappa chain V-I region DEE	activation of immune response;biological regulation;cellular component organization;cellular component organization or biogenesis;cellular membrane organization;cellular process;complement activation;complement activation, classical pathway;defense response;endocytosis;establishment of localization;humoral immune response;immune effector process;immune response;immune system process;innate immune…	antigen binding;binding	cell part;extracellular membrane-bounded organelle;extracellular organelle;extracellular region;extracellular region part;extracellular vesicular exosome;membrane;membrane-bounded organelle;membrane-bounded vesicle;organelle;plasma membrane;vesicle		V-set	4.93644	0	0	7.05886	0	5.50466	6.53174	6.52784	9.86988	8.93495	7.34247	0	0	10.1633	0	7.89401	9.57319	9.8497	9.79912	9.98295	0	5.50466	-0.52712	6.52784	9.86988	1.87609	0	7.89401	-0.590079	9.8497	9.79912	-0.180321	0	0	0	0
+	1.92597	5.2033	A0A087WSY6;P01624	P01624;A0A087WSY6	KV315_HUMAN;KVD15_HUMAN	IGKV3D-15	A0A087WSY6_HUMAN;KV306_HUMAN	Ig kappa chain V-III region POM	activation of immune response;biological regulation;cellular component organization;cellular component organization or biogenesis;cellular membrane organization;cellular process;complement activation;complement activation, classical pathway;defense response;endocytosis;establishment of localization;humoral immune response;immune effector process;immune response;immune system process;innate immune…	antigen binding;binding	blood microparticle;cell part;extracellular region;extracellular region part;membrane;plasma membrane		V-set	8.34893	0	0	11.4544	7.28359	10.0927	11.5149	12.4869	11.2518	11.0562	11.0194	0	0	11.3384	10.6906	10.0044	11.416	12.4017	11.2368	11.0199	7.28359	10.0927	0.0605402	12.4869	11.2518	-0.398167	10.6906	10.0044	0.0776052	12.4017	11.2368	-0.318413	0	0	0	0
+	3.02815	8.05946	A0A0C4DH25;P01619	P01619;A0A0C4DH25	KV320_HUMAN;KVD20_HUMAN	IGKV3D-20	A0A0C4DH25_HUMAN;KV301_HUMAN	Ig kappa chain V-III region B6	activation of immune response;biological regulation;cellular component organization;cellular component organization or biogenesis;cellular membrane organization;cellular process;complement activation;complement activation, classical pathway;defense response;endocytosis;establishment of localization;humoral immune response;immune effector process;immune response;immune system process;innate immune…	antigen binding;binding	cell part;extracellular membrane-bounded organelle;extracellular organelle;extracellular region;extracellular region part;extracellular space;extracellular vesicular exosome;membrane;membrane-bounded organelle;membrane-bounded vesicle;organelle;plasma membrane;vesicle		V-set	8.79376	0	2.3069	10.1975	4.98052	12.1798	13.2199	13.04	13.5477	9.67152	12.1851	0	0	13.1165	0	12.282	13.4818	13.229	13.5627	12.1165	4.98053	9.87288	3.02236	13.04	11.2408	-0.526023	0	12.282	0.365302	13.229	13.5627	-1.00007	0	0	0	0
+	5.45353	1.24352	P06312	P06312	KV401_HUMAN	IGKV4-1	KV401_HUMAN	Ig kappa chain V-IV region	activation of immune response;biological regulation;cellular component organization;cellular component organization or biogenesis;cellular membrane organization;cellular process;complement activation;complement activation, classical pathway;defense response;endocytosis;establishment of localization;humoral immune response;immune effector process;immune response;immune system process;innate immune…	antigen binding;binding	blood microparticle;cell part;extracellular region;extracellular region part;membrane;plasma membrane		V-set	13.5801	7.4792	12.8561	14.4729	14.5094	13.7132	14.8355	15.7529	14.5184	14.0835	14.4157	9.59109	12.7435	14.5204	14.476	13.6479	14.8072	15.7155	14.5095	14.069	7.03018	0.857165	0.362566	8.2737	1.66233	-0.389441	4.88492	0.904383	0.286792	6.12444	1.76602	-0.451375	9.59109	8.44444	9.76509	0
+	2.01531	5.05181	A0A0A0MT36;A0A0C4DH24	A0A0A0MT36;A0A0C4DH24	KV621_HUMAN;KVD21_HUMAN	IGKV6-21;IGKV6D-21	A0A0A0MT36_HUMAN;A0A0C4DH24_HUMAN						V-set	4.11487	0	0	1.93188	5.41066	5.67271	0	10.4625	9.01543	4.54068	0	0	0	0	8.96509	7.929	0	10.4066	9.01219	7.80846	5.41066	5.67271	-1.93188	10.4625	9.01543	2.6088	8.96509	7.929	0	10.4066	9.01219	7.80846	0	0	0	0
+	1.77455	5.83595	P18428	P18428	LBP_HUMAN	LBP	LBP_HUMAN	Lipopolysaccharide-binding protein	activation of immune response;activation of innate immune response;acute inflammatory response;acute-phase response;biological regulation;carbohydrate transport;cell activation;cell activation involved in immune response;cell chemotaxis;cell migration;cell motility;cell surface receptor linked signaling pathway;cellular component movement;cellular defense response;cellular process;cellular respon…	binding;lipopolysaccharide binding;lipoteichoic acid binding;protein binding;receptor binding	cell part;cell surface;extracellular membrane-bounded organelle;extracellular organelle;extracellular region;extracellular region part;extracellular space;extracellular vesicular exosome;membrane-bounded organelle;membrane-bounded vesicle;organelle;vesicle	ko05152;Toll-like receptor signaling pathway	LBP_BPI_CETP;LBP_BPI_CETP_C	11.0014	0	12.9439	13.3525	1.13655	16.4445	14.6517	6.9725	17.6254	15.8855	13.8577	0	12.9581	13.2729	0	16.1406	14.579	9.14583	17.6676	16.003	1.13655	3.50058	1.2992	6.9725	4.68149	2.53299	0	3.18248	1.30603	9.14583	4.70951	2.73011	0	0	0	0
+	2.38111	5.15404	P04180	P04180	LCAT_HUMAN	LCAT	LCAT_HUMAN	Phosphatidylcholine-sterol acyltransferase	alcohol metabolic process;amine metabolic process;biological regulation;biosynthetic process;cellular amine metabolic process;cellular biogenic amine metabolic process;cellular biosynthetic process;cellular component organization;cellular component organization or biogenesis;cellular lipid metabolic process;cellular macromolecule biosynthetic process;cellular macromolecule metabolic process;cellu…	apolipoprotein A-I binding;apolipoprotein binding;binding;catalytic activity;O-acyltransferase activity;phosphatidylcholine-sterol O-acyltransferase activity;protein binding;transferase activity;transferase activity, transferring acyl groups;transferase activity, transferring acyl groups other than amino-acyl groups	extracellular membrane-bounded organelle;extracellular organelle;extracellular region;extracellular region part;extracellular space;extracellular vesicular exosome;high-density lipoprotein particle;macromolecular complex;membrane-bounded organelle;membrane-bounded vesicle;organelle;plasma lipoprotein particle;protein-lipid complex;vesicle	Glycerophospholipid metabolism	LCAT	10.0458	0	10.9174	11.0221	6.12054	13.0878	11.1556	11.2746	14.2248	12.6095	11.1824	0	11.1313	10.6637	8.75382	13.2776	11.1349	11.2365	14.2788	12.6718	6.12054	2.17039	0.133569	11.2746	3.3074	1.58744	8.75382	2.14622	0.471177	11.2365	3.14746	2.00813	0	0	0	0
+	1.55095	4.24293	P51884	P51884	LUM_HUMAN	LUM	LUM_HUMAN	Lumican	amine metabolic process;aminoglycan biosynthetic process;aminoglycan catabolic process;aminoglycan metabolic process;anatomical structure development;biological regulation;biosynthetic process;carbohydrate biosynthetic process;carbohydrate catabolic process;carbohydrate metabolic process;cartilage development;catabolic process;cellular biosynthetic process;cellular catabolic process;cellular comp…	binding;collagen binding;extracellular matrix structural constituent;protein binding;structural molecule activity	cell part;collagen;cytoplasmic part;extracellular matrix;extracellular matrix part;extracellular membrane-bounded organelle;extracellular organelle;extracellular region;extracellular region part;extracellular space;extracellular vesicular exosome;fibrillar collagen;Golgi apparatus part;Golgi lumen;intracellular organelle lumen;intracellular organelle part;intracellular part;lysosomal lumen;membra…		LRR_8;LRRNT	7.62053	1.12916	2.11238	10.0943	5.5413	9.00421	10.2952	9.78423	10.3428	10.2812	9.71595	0	0	10.0421	9.60341	8.99554	10.4846	9.79564	10.61	10.3173	4.41214	6.89183	0.20081	8.65507	8.23039	0.186872	9.60341	8.99554	0.442484	9.79564	10.61	0.275168	0	0	10.1624	0
+	4.29389	8.02712	P01699	P01699	LV144_HUMAN		LV101_HUMAN	Ig lambda chain V-I region VOR	activation of immune response;biological regulation;cellular component organization;cellular component organization or biogenesis;cellular membrane organization;cellular process;complement activation;complement activation, classical pathway;defense response;endocytosis;establishment of localization;humoral immune response;immune effector process;immune response;immune system process;innate immune…	antigen binding;binding	cell part;extracellular region;membrane;plasma membrane		V-set	2.41635	0	0	0	0.925897	3.28431	0	8.95301	8.58391	0	0	0	0	0	0	0	0	10.2369	8.54641	0	0.925897	3.28431	0	8.95301	8.58391	0	0	0	0	10.2369	8.54641	0	0	0	0	0
+	1.55559	5.31038	P01699;P01700	P01700;P01699	LV144_HUMAN;LV147_HUMAN		LV101_HUMAN;LV102_HUMAN	Ig lambda chain V-I region HA;Ig lambda chain V-I region VOR	activation of immune response;biological regulation;cellular component organization;cellular component organization or biogenesis;cellular membrane organization;cellular process;complement activation;complement activation, classical pathway;defense response;endocytosis;establishment of localization;humoral immune response;immune effector process;immune response;immune system process;innate immune…	antigen binding;binding	blood microparticle;cell part;extracellular membrane-bounded organelle;extracellular organelle;extracellular region;extracellular region part;extracellular vesicular exosome;membrane;membrane-bounded organelle;membrane-bounded vesicle;organelle;plasma membrane;vesicle		V-set	9.62922	0	2.51075	12.66	8.75766	11.5323	12.5522	14.068	12.5141	12.0679	12.2585	0	0	12.6889	12.8754	11.5545	12.5576	13.9958	12.4926	12.1731	8.75766	9.02156	-0.107756	14.068	10.0033	-0.592067	12.8754	11.5545	-0.131286	13.9958	12.4926	-0.515725	0	0	0	0
+	1.49495	5.33729	P01704	P01704	LV214_HUMAN		LV201_HUMAN	Ig lambda chain V-II region TOG	activation of immune response;biological regulation;cellular component organization;cellular component organization or biogenesis;cellular membrane organization;cellular process;complement activation;complement activation, classical pathway;defense response;endocytosis;establishment of localization;humoral immune response;immune effector process;immune response;immune system process;innate immune…	antigen binding;binding	cell part;extracellular region;membrane;plasma membrane		V-set	9.92193	0	1.30864	13.0822	9.0757	11.9554	13.7188	14.413	12.8483	12.8953	12.7875	0	0	13.4447	13.2769	12	13.62	14.4859	12.8165	12.8022	9.0757	10.6468	0.636639	14.413	11.5396	-0.186873	13.2769	12	0.175247	14.4859	12.8165	-0.64255	0	0	0	0
+	3.01857	1.40929	A0A0B4J1Y8	A0A0B4J1Y8	LV949_HUMAN	IGLV9-49	A0A0B4J1Y8_HUMAN						V-set	8.64658	0	1.01096	11.146	10.8787	9.32306	11.3012	12.288	10.8563	11.0151	10.8536	0	0	11.3496	11.0547	10.3455	11.4145	12.2253	10.8536	11.0772	10.8787	8.31209	0.155173	12.288	9.84531	-0.130941	11.0547	10.3455	0.0648651	12.2253	10.8536	-0.272405	0	0	0	0
+	2.20895	5.07157	Q9BUN1	Q9BUN1	MENT_HUMAN	MENT	MENT_HUMAN	Protein MENT			cell part;cytoplasm;extracellular region;intracellular organelle part;intracellular part;nuclear part;nucleoplasm;organelle part		PMSI1	3.88946	0	2.1003	0	0	12.0658	0	5.07157	12.236	3.5316	0	0	0	0	0	11.9202	0	8.25749	12.1748	0	0	9.96546	0	5.07157	10.1357	3.5316	0	11.9202	0	8.25749	12.1748	0	0	0	0	0
+	1.98779	5.32616	Q96PD5	Q96PD5;Q96PD5-2	PGRP2_HUMAN	PGLYRP2	PGRP2_HUMAN	N-acetylmuramoyl-L-alanine amidase	activation of immune response;activation of innate immune response;amine metabolic process;aminoglycan catabolic process;aminoglycan metabolic process;biological regulation;carbohydrate catabolic process;carbohydrate metabolic process;catabolic process;cellular metabolic process;cellular process;cellular response to stimulus;defense response;defense response to bacterium;defense response to Gram-…	binding;carbohydrate binding;catalytic activity;cation binding;glycosaminoglycan binding;hydrolase activity;hydrolase activity, acting on carbon-nitrogen (but not peptide) bonds;hydrolase activity, acting on carbon-nitrogen (but not peptide) bonds, in linear amides;ion binding;metal ion binding;molecular transducer activity;N-acetylmuramoyl-L-alanine amidase activity;pattern binding;pattern recog…	cell part;extracellular membrane-bounded organelle;extracellular organelle;extracellular region part;extracellular vesicular exosome;intracellular;membrane;membrane-bounded organelle;membrane-bounded vesicle;organelle;vesicle		Amidase_2	10.1067	1.41545	12.1137	11.7003	5.73892	12.3632	11.679	11.0651	13.0183	11.8667	11.7366	0	12.0717	11.6863	9.01674	12.4076	11.7025	11.1572	13.0395	11.9058	4.32346	0.249496	-0.0213585	9.64962	0.904652	0.166428	9.01674	0.335979	0.0161848	11.1572	0.967797	0.219581	0	0	0	0
+	4.77713	1.42219	P80108	P80108	PHLD_HUMAN	GPLD1	PHLD_HUMAN	Phosphatidylinositol-glycan-specific phospholipase D	activation of immune response;alcohol metabolic process;amine metabolic process;biological regulation;blood vessel endothelial cell migration;cell differentiation;cell migration;cell migration involved in sprouting angiogenesis;cell motility;cell surface receptor linked signaling pathway;cellular amine metabolic process;cellular biogenic amine metabolic process;cellular component movement;cellula…	catalytic activity;channel regulator activity;glycosylphosphatidylinositol phospholipase D activity;hydrolase activity;hydrolase activity, acting on ester bonds;lipase activity;phospholipase activity;phospholipase D activity;phosphoric diester hydrolase activity;phosphoric ester hydrolase activity;sodium channel regulator activity	cell part;cytoplasm;cytoplasmic part;extracellular matrix;extracellular membrane-bounded organelle;extracellular organelle;extracellular region part;extracellular space;extracellular vesicular exosome;intracellular;intracellular membrane-bounded organelle;intracellular organelle;intracellular organelle part;intracellular part;lysosomal membrane;membrane;membrane-bounded organelle;membrane-bounded…	Glycosylphosphatidylinositol(GPI)-anchor biosynthesis	FG-GAP;Zn_dep_PLPC	11.269	2.01567	11.1038	11.0896	10.7298	14.0109	11.8066	12.152	15.2606	13.2523	11.9061	0	11.1952	10.9305	10.4061	14.1641	11.9262	12.2445	15.2936	13.1954	8.71411	2.90711	0.716962	10.1363	4.15681	2.16266	10.4061	2.96883	0.995703	12.2445	4.09833	2.26489	0	0	8.5448	0
+	6.25527	1.78998	P00747	P00747	PLMN_HUMAN	PLG	PLMN_HUMAN	Activation peptide;Angiostatin;Plasmin heavy chain A;Plasmin heavy chain A, short form;Plasmin light chain B;Plasminogen	biological regulation;blood coagulation;cell activation;cellular component disassembly;cellular component disassembly at cellular level;cellular component organization;cellular component organization at cellular level;cellular component organization or biogenesis;cellular component organization or biogenesis at cellular level;cellular macromolecule metabolic process;cellular metabolic process;cel…	apolipoprotein binding;binding;catalytic activity;endopeptidase activity;hydrolase activity;peptidase activity;peptidase activity, acting on L-amino acid peptides;protein binding;protein domain specific binding;receptor binding;serine hydrolase activity;serine-type endopeptidase activity;serine-type peptidase activity	blood microparticle;cell part;cell surface;cytoplasmic membrane-bounded vesicle lumen;cytoplasmic part;cytoplasmic vesicle part;extracellular membrane-bounded organelle;extracellular organelle;extracellular region;extracellular region part;extracellular space;extracellular vesicular exosome;extrinsic to external side of plasma membrane;extrinsic to membrane;extrinsic to plasma membrane;intracellu…	Complement and coagulation cascades;Neuroactive ligand-receptor interaction;Staphylococcus aureus infection	Kringle;PAN_1;Trypsin	11.7277	1.0398	12.8561	12.9867	13.042	12.4918	12.8072	14.832	12.9341	12.5591	12.7709	0	12.9562	12.8415	12.7796	12.4108	12.8531	14.8046	12.9417	12.5713	12.0022	-0.364314	-0.179416	13.7922	0.0780296	-0.427543	12.7796	-0.545417	0.0116892	14.8046	-0.0145569	-0.270152	0	0	0	0
+	3.93541	-1.61967	P60900	P60900;P60900-2;P60900-3	PSA6_HUMAN	PSMA6	PSA6_HUMAN	Proteasome subunit alpha type-6	activation of immune response;activation of innate immune response;anaphase-promoting complex-dependent proteasomal ubiquitin-dependent protein catabolic process;antigen processing and presentation;antigen processing and presentation of exogenous antigen;antigen processing and presentation of exogenous peptide antigen;antigen processing and presentation of exogenous peptide antigen via MHC class …	binding;catalytic activity;endopeptidase activity;hydrolase activity;NF-kappaB binding;nucleic acid binding;nucleotide binding;peptidase activity;peptidase activity, acting on L-amino acid peptides;protein binding;purine nucleotide binding;purine ribonucleoside triphosphate binding;purine ribonucleotide binding;ribonucleotide binding;RNA binding;threonine-type endopeptidase activity;threonine-typ…	cell part;contractile fiber;contractile fiber part;cytoplasm;cytoplasmic mRNA processing body;cytoplasmic part;cytosol;extracellular membrane-bounded organelle;extracellular organelle;extracellular region part;extracellular vesicular exosome;intracellular membrane-bounded organelle;intracellular non-membrane-bounded organelle;intracellular organelle;intracellular organelle part;intracellular part…	Proteasome	Proteasome;Proteasome_A_N	9.12109	7.57701	10.6579	10.035	11.1283	9.11608	8.40847	9.50867	8.05588	7.60245	9.70243	11.1962	10.6236	10.1431	11.148	9.20662	9.12823	9.88423	8.06935	8.33691	3.55132	-1.5418	-1.62657	1.93166	-2.602	-2.4326	-0.0481539	-1.41694	-1.01491	-1.31194	-2.55421	-1.80623	11.2396	11.0798	11.6426	0
+	4.0609	8.29768	P41222	P41222	PTGDS_HUMAN	PTGDS	PTGDS_HUMAN	Prostaglandin-H2 D-isomerase	arachidonic acid metabolic process;behavior;biological regulation;biosynthetic process;carboxylic acid biosynthetic process;carboxylic acid metabolic process;cellular biosynthetic process;cellular ketone metabolic process;cellular lipid metabolic process;cellular metabolic process;cellular process;circadian behavior;circadian rhythm;circadian sleep/wake cycle process;cyclooxygenase pathway;establ…	binding;carboxylic acid binding;catalytic activity;fatty acid binding;intramolecular oxidoreductase activity;isomerase activity;isoprenoid binding;lipid binding;monocarboxylic acid binding;prostaglandin-D synthase activity;retinoid binding;transporter activity	cell part;cytoplasmic part;endoplasmic reticulum;endoplasmic reticulum membrane;endoplasmic reticulum part;extracellular membrane-bounded organelle;extracellular organelle;extracellular region;extracellular region part;extracellular space;extracellular vesicular exosome;Golgi apparatus;intracellular membrane-bounded organelle;intracellular organelle;intracellular organelle part;intracellular part…	Arachidonic acid metabolism	Lipocalin	4.60747	0	0	0	1.07123	6.98704	3.04884	9.36891	11.2547	9.73653	0	0	0	0	0	8.91073	0	10.4668	11.3191	9.88672	1.07123	6.98704	3.04884	9.36891	11.2547	9.73653	0	8.91073	0	10.4668	11.3191	9.88672	0	0	0	0
+	2.97898	5.73854	Q6UX71;Q6UX71-2	Q6UX71;Q6UX71-2	PXDC2_HUMAN	PLXDC2	PXDC2_HUMAN	Plexin domain-containing protein 2	developmental process;multicellular organismal development;multicellular organismal process	receptor activity	cell part;extracellular membrane-bounded organelle;extracellular organelle;extracellular region part;extracellular vesicular exosome;integral to membrane;intrinsic to membrane;membrane part;membrane-bounded organelle;membrane-bounded vesicle;organelle;vesicle		PSI	2.01526	0	0	0	0	2.9132	0.747118	5.73854	8.73849	0	0	0	0	0	0	0	0	8.45413	8.6338	0	0	2.9132	0.747118	5.73854	8.73849	0	0	0	0	8.45413	8.6338	0	0	0	0	0
+	1.46593	4.70997	Q8TDY2;Q8TDY2-2	Q8TDY2;Q8TDY2-2	RBCC1_HUMAN	RB1CC1	RBCC1_HUMAN	RB1-inducible coiled-coil protein 1	anatomical structure development;autophagic vacuole assembly;biological regulation;biosynthetic process;cell cycle;cellular biosynthetic process;cellular component assembly;cellular component assembly at cellular level;cellular component organization;cellular component organization at cellular level;cellular component organization or biogenesis;cellular component organization or biogenesis at cel…	binding;enzyme binding;kinase binding;protein binding;protein kinase binding	Atg1p signaling complex;cell part;cytoplasm;cytoplasmic part;cytosol;intracellular organelle part;intracellular part;macromolecular complex;membrane;nuclear membrane;nuclear part;organelle membrane;organelle part;pre-autophagosomal structure membrane;protein complex;ULK1-ATG13-FIP200 complex		ATG11	8.9187	4.4514	13.0992	9.20549	7.82593	9.99594	12.3312	12.5359	8.0393	2.78391	10.8575	0	12.9216	11.5572	10.9427	10.0085	12.249	13.4926	8.89138	0	3.37453	-3.10329	3.12573	8.0845	-5.05993	-6.42158	10.9427	-2.91311	0.691795	13.4926	-4.03023	-11.5572	13.1087	13.6097	13.3443	0
+	1.6303	-3.5918	P04844;P04844-2	P04844;P04844-2	RPN2_HUMAN	RPN2	RPN2_HUMAN	Dolichyl-diphosphooligosaccharide--protein glycosyltransferase subunit 2	aging;biosynthetic process;carbohydrate metabolic process;cellular biosynthetic process;cellular carbohydrate metabolic process;cellular macromolecule biosynthetic process;cellular macromolecule metabolic process;cellular metabolic process;cellular process;cellular protein metabolic process;cotranslational protein targeting to membrane;developmental process;establishment of localization;establish…	binding;catalytic activity;ribonucleoprotein binding;ribosome binding;transferase activity;transferase activity, transferring glycosyl groups	autophagic vacuole membrane;cell part;cytoplasmic part;endoplasmic reticulum;endoplasmic reticulum membrane;endoplasmic reticulum part;integral to membrane;intracellular membrane-bounded organelle;intracellular organelle;intracellular organelle part;intracellular part;intrinsic to membrane;macromolecular complex;membrane;membrane part;membrane-bounded organelle;nucleus;oligosaccharyltransferase c…	N-Glycan biosynthesis;Protein processing in endoplasmic reticulum;Various types of N-glycan biosynthesis	Ribophorin_II	1.23491	0	0.528844	0	3.5918	0	0	0	6.99352	0	0	0	0	0	0	0	0	0	8.33144	0	3.5918	-0.528844	0	0	6.46467	0	0	0	0	0	8.33144	0	0	0	0	0
+	3.47106	1.44779	P49908	P49908	SEPP1_HUMAN	SEPP1	SEPP1_HUMAN	Selenoprotein P	anatomical structure development;behavior;brain development;cellular metabolic process;cellular process;developmental process;growth;locomotory behavior;metabolic process;organ development;post-embryonic development;reproduction;response to chemical stimulus;response to oxidative stress;response to stimulus;response to stress;selenium compound metabolic process;sexual reproduction	binding;selenium binding	extracellular membrane-bounded organelle;extracellular organelle;extracellular region;extracellular region part;extracellular space;extracellular vesicular exosome;membrane-bounded organelle;membrane-bounded vesicle;organelle;vesicle		SelP_C;SelP_N	10.8489	1.15061	10.7792	11.7455	10.6923	12.285	11.9451	12.1401	13.6939	13.2082	12.035	0	10.9071	11.7734	10.4071	12.2583	11.9787	12.1426	13.6958	13.3052	9.54167	1.50577	0.199583	10.9895	2.91471	1.46268	10.4071	1.35119	0.205235	12.1426	2.7887	1.53178	0	0	0	0
+	1.65085	3.75505	Q12884	Q12884	SEPR_HUMAN	FAP	SEPR_HUMAN	Antiplasmin-cleaving enzyme FAP, soluble form;Prolyl endopeptidase FAP	anatomical structure formation involved in morphogenesis;angiogenesis;biological adhesion;biological regulation;cell adhesion;cell cycle arrest;cell cycle process;cell migration;cell motility;cellular component movement;cellular process;developmental process;endothelial cell migration;locomotion;macromolecule metabolic process;metabolic process;mitotic cell cycle arrest;negative regulation of bio…	binding;catalytic activity;dipeptidyl-peptidase activity;endopeptidase activity;enzyme binding;exopeptidase activity;hydrolase activity;identical protein binding;integrin binding;metalloendopeptidase activity;metallopeptidase activity;peptidase activity;peptidase activity, acting on L-amino acid peptides;protease binding;protein binding;protein complex binding;protein dimerization activity;protei…	adherens junction;anchoring junction;apical part of cell;basal part of cell;cell junction;cell part;cell projection;cell projection membrane;cell projection part;cell surface;cell-substrate adherens junction;cell-substrate junction;cytoplasm;extracellular region part;extracellular space;focal adhesion;integral to membrane;intracellular part;intrinsic to membrane;invadopodium membrane;lamellipodiu…		DPPIV_N;Peptidase_S9	2.74794	0	0	0	0	9.47161	0	3.75505	9.70497	1.79982	0	0	0	0	0	9.64625	0	0	9.67161	0	0	9.47161	0	3.75505	9.70497	1.79982	0	9.64625	0	0	9.67161	0	0	0	0	0
+	5.32898	2.61918	Q9UQE7	Q9UQE7	SMC3_HUMAN	SMC3	SMC3_HUMAN	Structural maintenance of chromosomes protein 3	biological regulation;cell cycle;cell cycle phase;cell cycle process;cell division;cellular component organization;cellular component organization at cellular level;cellular component organization or biogenesis;cellular component organization or biogenesis at cellular level;cellular macromolecule metabolic process;cellular metabolic process;cellular nitrogen compound metabolic process;cellular pr…	adenyl nucleotide binding;adenyl ribonucleotide binding;ATP binding;binding;catalytic activity;chromatin binding;dynein binding;hydrolase activity;hydrolase activity, acting on acid anhydrides;hydrolase activity, acting on acid anhydrides, in phosphorus-containing anhydrides;microtubule motor activity;motor activity;nucleoside-triphosphatase activity;nucleotide binding;protein binding;protein dim…	basement membrane;cell part;chromatin;chromosomal part;chromosome;chromosome, centromeric region;cohesin complex;cohesin core heterodimer;cytoplasm;cytoplasmic part;cytoskeletal part;cytosol;extracellular matrix part;extracellular region part;intracellular membrane-bounded organelle;intracellular non-membrane-bounded organelle;intracellular organelle;intracellular organelle part;intracellular par…	Cell cycle;Cell cycle - yeast;Meiosis - yeast;Oocyte meiosis	SMC_hinge;SMC_N	11.5995	0	12.6621	7.02809	14.4905	14.9355	7.18402	17.1097	15.9246	15.0608	14.6038	0	14.3566	11.9922	14.4093	14.8698	12.1333	16.6397	15.9207	15.0181	14.4905	2.27343	0.155928	17.1097	3.26254	8.03269	14.4093	0.51315	0.141072	16.6397	1.56404	3.02585	0	0	0	0
+	3.17789	-1.81203	P50452	P50452;P50452-3	SPB8_HUMAN	SERPINB8	SPB8_HUMAN	Serpin B8	biological regulation;negative regulation of catalytic activity;negative regulation of endopeptidase activity;negative regulation of hydrolase activity;negative regulation of molecular function;negative regulation of peptidase activity;regulation of biological process;regulation of catalytic activity;regulation of endopeptidase activity;regulation of hydrolase activity;regulation of metabolic pro…	endopeptidase inhibitor activity;endopeptidase regulator activity;enzyme inhibitor activity;enzyme regulator activity;peptidase inhibitor activity;peptidase regulator activity;serine-type endopeptidase inhibitor activity	cell part;cytoplasmic part;cytosol;extracellular membrane-bounded organelle;extracellular organelle;extracellular region part;extracellular space;extracellular vesicular exosome;intracellular part;membrane-bounded organelle;membrane-bounded vesicle;organelle;vesicle		Serpin	7.03863	8.30422	6.77788	9.63225	10.3069	7.42173	3.80907	8.49487	5.72099	2.87979	8.78041	10.547	9.90075	9.67064	10.6159	8.71322	0	8.69298	7.236	0	2.00269	0.643845	-5.82318	0.190655	-1.0569	-6.75247	0.068821	-1.18753	-9.67064	-1.85405	-2.66475	-9.67064	10.547	10.439	10.9976	0
+	4.08851	-1.41383	P12081;P12081-2;P12081-3;P12081-4	P12081;P12081-2;P12081-3;P12081-4;P49590;P49590-2	SYHC_HUMAN	HARS	SYHC_HUMAN	Histidine--tRNA ligase, cytoplasmic	amine metabolic process;amino acid activation;biosynthetic process;carboxylic acid metabolic process;cellular amine metabolic process;cellular amino acid metabolic process;cellular biosynthetic process;cellular component organization;cellular component organization at cellular level;cellular component organization or biogenesis;cellular component organization or biogenesis at cellular level;cellu…	adenyl nucleotide binding;adenyl ribonucleotide binding;aminoacyl-tRNA ligase activity;ATP binding;binding;catalytic activity;histidine-tRNA ligase activity;ligase activity;ligase activity, forming aminoacyl-tRNA and related compounds;ligase activity, forming carbon-oxygen bonds;nucleotide binding;purine nucleotide binding;purine ribonucleoside triphosphate binding;purine ribonucleotide binding;r…	cell part;cytoplasm;cytoplasmic part;cytosol;intracellular membrane-bounded organelle;intracellular organelle;intracellular part;membrane-bounded organelle;mitochondrion;organelle	Aminoacyl-tRNA biosynthesis	HGTP_anticodon;tRNA-synt_2b;WHEP-TRS	6.27044	8.25106	7.96602	9.61946	10.4088	5.51448	3.98714	8.99501	0.790473	0.901469	8.72414	10.6726	10.1192	9.57239	10.6465	7.5418	0	8.81912	0	0	2.15779	-2.45154	-5.63232	0.743953	-7.17554	-8.71799	-0.0261154	-2.57737	-9.57239	-1.85348	-10.1192	-9.57239	9.8205	10.6726	9.45687	0
+	1.64803	3.34483	Q9UQP3	Q9UQP3	TENN_HUMAN	TNN	TENN_HUMAN	Tenascin-N	anatomical structure morphogenesis;axonogenesis;biological adhesion;cell adhesion;cell growth;cell migration;cell motility;cell part morphogenesis;cell projection morphogenesis;cell projection organization;cell-matrix adhesion;cell-substrate adhesion;cellular component morphogenesis;cellular component movement;cellular component organization;cellular component organization at cellular level;cellu…		cell part;cell surface;extracellular matrix;extracellular region part;proteinaceous extracellular matrix	ECM-receptor interaction;Focal adhesion	Fibrinogen_C;fn3	1.16527	0	0	0	0	0	0	3.34483	7.14263	0	0	0	0	0	0	0	0	0	7.35525	0	0	0	0	3.34483	7.14263	0	0	0	0	0	7.35525	0	0	0	0	0
+	2.56131	6.229	P19320;P19320-3	P19320;P19320-3	VCAM1_HUMAN	VCAM1	VCAM1_HUMAN	Vascular cell adhesion protein 1	acute inflammatory response;aging;amine metabolic process;anatomical structure development;B cell activation;B cell differentiation;biological adhesion;biological regulation;carbohydrate homeostasis;cell activation;cell adhesion;cell chemotaxis;cell differentiation;cell migration;cell motility;cell surface receptor linked signaling pathway;cell-cell adhesion;cell-matrix adhesion;cell-substrate ad…	binding;catalytic activity;cell adhesion molecule binding;integrin binding;oxidoreductase activity;oxidoreductase activity, acting on the CH-NH2 group of donors;oxidoreductase activity, acting on the CH-NH2 group of donors, oxygen as acceptor;primary amine oxidase activity;protein binding;protein complex binding;receptor binding	alpha9-beta1 integrin-vascular cell adhesion molecule-1 complex;apical part of cell;cell part;cell projection;cell surface;cytoplasmic part;cytoskeletal part;early endosome;endoplasmic reticulum;endosome;external side of plasma membrane;extracellular membrane-bounded organelle;extracellular organelle;extracellular region part;extracellular space;extracellular vesicular exosome;filopodium;Golgi ap…	African trypanosomiasis;Cell adhesion molecules (CAMs);Leukocyte transendothelial migration;Malaria	C2-set;ig;I-set	3.56114	1.26398	1.12556	0.995572	2.14021	5.97633	0	8.36921	9.76677	2.41267	0	0	0	0	0	8.82287	0	9.38512	9.72163	0	0.876223	4.85078	-0.995572	7.10522	8.64121	1.41709	0	8.82287	0	9.38512	9.72163	0	0	11.3759	0	0
+	1.56402	5.36464	Q9ULE0	Q9ULE0	WWC3_HUMAN	WWC3	WWC3_HUMAN	Protein WWC3	biological regulation;negative regulation of biological process;negative regulation of biosynthetic process;negative regulation of cell communication;negative regulation of cellular biosynthetic process;negative regulation of cellular macromolecule biosynthetic process;negative regulation of cellular metabolic process;negative regulation of cellular process;negative regulation of gene expression;…	binding;enzyme binding;kinase binding;protein binding;protein complex scaffold;structural molecule activity	cell part;cytoplasmic part;cytosol;intracellular part			8.05809	1.01726	2.40738	12.1557	6.95361	9.31303	12.0873	12.3182	4.75963	11.5107	11.3261	0	0	12.2579	11.9718	10.336	12.1502	12.2216	8.09757	11.4908	5.93634	6.90566	-0.0683851	11.301	2.35225	-0.645009	11.9718	10.336	-0.10772	12.2216	8.09757	-0.767139	0	0	9.15535	0
+	3.08058	-1.73809	Q5T750	Q5T750	XP32_HUMAN	XP32	XP32_HUMAN	Skin-specific protein 32	anatomical structure development;developmental process;epidermis development;tissue development		extracellular membrane-bounded organelle;extracellular organelle;extracellular region part;extracellular vesicular exosome;membrane-bounded organelle;membrane-bounded vesicle;organelle;vesicle			12.581	9.9537	15.0752	15.2943	15.2549	13.0032	14.071	13.5168	4.00399	13.0561	14.0712	14.8544	14.9224	15.4049	15.2699	13.1819	14.0609	14.0167	0	13.092	5.3012	-2.07198	-1.2233	3.56311	-11.0712	-2.23823	0.41546	-1.74055	-1.34405	-0.837738	-14.9224	-2.31294	14.8544	14.8288	15.1671	0
+	1.76553	5.24168	Q9UK55	Q9UK55	ZPI_HUMAN	SERPINA10	ZPI_HUMAN	Protein Z-dependent protease inhibitor	biological regulation;blood coagulation;coagulation;hemostasis;multicellular organismal process;negative regulation of catalytic activity;negative regulation of endopeptidase activity;negative regulation of hydrolase activity;negative regulation of molecular function;negative regulation of peptidase activity;regulation of biological process;regulation of biological quality;regulation of body flui…	binding;carbohydrate binding;endopeptidase inhibitor activity;endopeptidase regulator activity;enzyme inhibitor activity;enzyme regulator activity;glycosaminoglycan binding;heparin binding;pattern binding;peptidase inhibitor activity;peptidase regulator activity;polysaccharide binding;serine-type endopeptidase inhibitor activity	extracellular membrane-bounded organelle;extracellular organelle;extracellular region part;extracellular space;extracellular vesicular exosome;membrane-bounded organelle;membrane-bounded vesicle;organelle;vesicle		Serpin	9.11821	0	11.0867	10.9662	3.30664	11.9446	10.1363	8.54832	13.2739	12.8012	11.0466	0	10.8709	10.9609	0	12.0083	11.524	9.56351	13.2761	12.714	3.30664	0.857821	-0.829886	8.54832	2.18719	1.83495	0	1.13738	0.56314	9.56351	2.4052	1.75314	0	0	0	0
	1.69929	-0.872936	P31946;P31946-2;P31947;P31947-2;P61981;P62258-2;P63104	P63104;P62258;P62258-2;Q04917;P31947;P31947-2;P27348;P31946;P31946-2;P61981	1433B_HUMAN;1433E_HUMAN;1433G_HUMAN;1433S_HUMAN;1433Z_HUMAN	SFN;YWHAB;YWHAE;YWHAG;YWHAZ	1433B_HUMAN;1433E_HUMAN;1433G_HUMAN;1433S_HUMAN;1433Z_HUMAN	14-3-3 protein beta/alpha;14-3-3 protein beta/alpha, N-terminally processed;14-3-3 protein epsilon;14-3-3 protein gamma;14-3-3 protein gamma, N-terminally processed;14-3-3 protein sigma;14-3-3 protein zeta/delta	activation of MAPKK activity;activation of protein kinase activity;amine transport;anatomical structure development;apoptosis;apoptotic mitochondrial changes;axon guidance;biological regulation;biosynthetic process;blood coagulation;cell activation;cell cycle;cell cycle process;cell death;cell development;cell migration;cell motility;cell surface receptor linked signaling pathway;cellular biosynt…	amine binding;amino acid binding;antigen binding;binding;carboxylic acid binding;channel regulator activity;enzyme binding;enzyme inhibitor activity;enzyme regulator activity;histone deacetylase binding;identical protein binding;insulin-like growth factor receptor binding;ion channel binding;kinase binding;kinase inhibitor activity;kinase regulator activity;MHC class II protein complex binding;MH…	adherens junction;anchoring junction;axon;blood microparticle;cell junction;cell leading edge;cell part;cell projection;cell-substrate adherens junction;cell-substrate junction;cytoplasm;cytoplasmic membrane-bounded vesicle;cytoplasmic part;cytoplasmic vesicle;cytoplasmic vesicle membrane;cytoplasmic vesicle part;cytoskeletal part;cytosol;extracellular membrane-bounded organelle;extracellular org…	Aldosterone-regulated sodium reabsorption;Cell cycle;Neurotrophin signaling pathway;Oocyte meiosis;p53 signaling pathway	2003-03-14	8.4288	7.68604	11.4974	9.07013	10.8914	8.80703	8.74295	10.0185	0	9.14569	10.2569	11.0082	11.4264	10.1073	10.7935	8.35895	10.2256	10.3713	0	9.7352	3.20539	-2.69038	-0.32718	2.33245	-11.4974	0.0755615	-0.214715	-3.06746	0.118245	-0.636907	-11.4264	-0.372152	11.2827	11.3826	11.0082	0
	1.08712	-2.77521	P31946;P31946-2;P61981	Q04917;P27348;P31946;P31946-2;P61981	1433B_HUMAN;1433G_HUMAN	YWHAB;YWHAG	1433B_HUMAN;1433G_HUMAN	14-3-3 protein beta/alpha;14-3-3 protein beta/alpha, N-terminally processed;14-3-3 protein gamma;14-3-3 protein gamma, N-terminally processed	activation of MAPKK activity;activation of protein kinase activity;apoptosis;axon guidance;biological regulation;biosynthetic process;cell cycle;cell cycle process;cell death;cell surface receptor linked signaling pathway;cellular biosynthetic process;cellular component assembly;cellular component organization;cellular component organization at cellular level;cellular component organization or bi…	amine binding;amino acid binding;binding;carboxylic acid binding;enzyme binding;enzyme inhibitor activity;enzyme regulator activity;histone deacetylase binding;insulin-like growth factor receptor binding;kinase binding;kinase inhibitor activity;kinase regulator activity;phosphoprotein binding;phosphoserine binding;protein binding;protein binding transcription factor activity;protein domain specif…	adherens junction;anchoring junction;cell junction;cell part;cell-substrate adherens junction;cell-substrate junction;cytoplasm;cytoplasmic membrane-bounded vesicle;cytoplasmic part;cytoplasmic vesicle;cytoplasmic vesicle membrane;cytoplasmic vesicle part;cytosol;extracellular membrane-bounded organelle;extracellular organelle;extracellular region part;extracellular vesicular exosome;focal adhesi…	Cell cycle;Neurotrophin signaling pathway;Oocyte meiosis	2003-03-14	5.85045	6.3731	8.76025	3.57141	10.4473	2.39459	5.42912	7.67213	4.26747	3.73861	9.36726	11.1151	10.9204	0	10.2555	0	0	9.87776	0	0	4.07424	-6.36565	1.8577	1.29903	-4.49277	0.167201	-0.85961	-10.9204	0	-1.23736	-10.9204	0	0	0	11.1151	0
	0	0	P01892	P01892;Q31612;Q95604;P10316;P10321	1A02_HUMAN	HLA-A	1A02_HUMAN	HLA class I histocompatibility antigen, A-2 alpha chain	antibacterial humoral response;antigen processing and presentation;antigen processing and presentation of endogenous antigen;antigen processing and presentation of endogenous peptide antigen;antigen processing and presentation of endogenous peptide antigen via MHC class I;antigen processing and presentation of endogenous peptide antigen via MHC class I via ER pathway;antigen processing and presen…	antigen binding;beta-2-microglobulin binding;binding;peptide antigen binding;peptide binding;protein binding;protein complex binding;receptor binding;T cell receptor binding;TAP binding	cell part;cell surface;coated vesicle membrane;cytoplasmic part;cytoplasmic vesicle membrane;cytoplasmic vesicle part;early endosome membrane;endocytic vesicle membrane;endoplasmic reticulum;endoplasmic reticulum exit site;endoplasmic reticulum part;endosomal part;endosome membrane;ER to Golgi transport vesicle membrane;Golgi apparatus;Golgi apparatus part;Golgi cisterna;Golgi medial cisterna;Gol…	Allograft rejection;Antigen processing and presentation;Autoimmune thyroid disease;Cell adhesion molecules (CAMs);Endocytosis;Graft-versus-host disease;Natural killer cell mediated cytotoxicity;Phagosome;Type I diabetes mellitus;Viral myocarditis	C1-set;MHC_I;MHC_I_C	1.72405	0	0	1.07024	0	5.13738	0	0	9.30883	0	0	0	0	0	0	8.94385	0	0	9.30006	0	0	5.13738	-1.07024	0	9.30883	-1.07024	0	8.94385	0	0	9.30006	0	0	0	0	0
	1.10644	3.38824	P01891;P01892;P05534;P10314;P30456;P30459	P30450;P18462;P13746;P13746-2;P16189;P05534;P30459;P01892;P30447;P01891;P30512;P10314;P30453;P30457;P30456;P04439;P10316;P16188;P16190	1A02_HUMAN;1A24_HUMAN;1A32_HUMAN;1A43_HUMAN;1A68_HUMAN;1A74_HUMAN	HLA-A	1A02_HUMAN;1A24_HUMAN;1A32_HUMAN;1A43_HUMAN;1A68_HUMAN;1A74_HUMAN	HLA class I histocompatibility antigen, A-2 alpha chain;HLA class I histocompatibility antigen, A-24 alpha chain;HLA class I histocompatibility antigen, A-32 alpha chain;HLA class I histocompatibility antigen, A-43 alpha chain;HLA class I histocompatibility antigen, A-68 alpha chain;HLA class I histocompatibility antigen, A-74 alpha chain	antibacterial humoral response;antigen processing and presentation;antigen processing and presentation of endogenous antigen;antigen processing and presentation of endogenous peptide antigen;antigen processing and presentation of endogenous peptide antigen via MHC class I;antigen processing and presentation of endogenous peptide antigen via MHC class I via ER pathway;antigen processing and presen…	antigen binding;beta-2-microglobulin binding;binding;peptide antigen binding;peptide binding;protein binding;protein complex binding;receptor binding;T cell receptor binding;TAP binding	cell part;cell surface;coated vesicle membrane;cytoplasmic part;cytoplasmic vesicle membrane;cytoplasmic vesicle part;early endosome membrane;endocytic vesicle membrane;endoplasmic reticulum;endoplasmic reticulum exit site;endoplasmic reticulum part;endosomal part;endosome membrane;ER to Golgi transport vesicle membrane;extracellular membrane-bounded organelle;extracellular organelle;extracellula…	Allograft rejection;Antigen processing and presentation;Autoimmune thyroid disease;Cell adhesion molecules (CAMs);Endocytosis;Graft-versus-host disease;Natural killer cell mediated cytotoxicity;Phagosome;Type I diabetes mellitus;Viral myocarditis	C1-set;MHC_I;MHC_I_C	5.10095	0	0	0.767554	2.73435	10.2206	5.59331	6.1226	11.0796	9.39051	7.50955	0	0	0	0	10.2025	8.28129	7.57153	11.1174	9.31611	2.73435	10.2206	4.82576	6.1226	11.0796	8.62295	0	10.2025	8.28129	7.57153	11.1174	9.31611	0	0	0	0
	0	0	P01891;P01892;P05534;P10314;P30456;P30459;P30485;Q29940	Q29836;P30450;P30491;P18462;P30487;P30510;Q29963;P13746;P13746-2;P16189;Q29940;P05534;P30459;P01892;P30447;P30484;P01891;P30485;P30475;P18463;P30464;P30492;P30512;P30511;P30511-2;P30511-3;P30481;P30685;Q29960;Q29960-2;P10314;P30453;P30457;P30456;Q29718;P04439;P03989;P30461;P30493;P30483;P18465;P30495;P30488;P01893;Q04826;P10316;P16188;P30508;Q07000;P10321;Q09160;P10319;Q95365;P30504;Q29865;P30455…	1A02_HUMAN;1A24_HUMAN;1A32_HUMAN;1A43_HUMAN;1A68_HUMAN;1A74_HUMAN;1B47_HUMAN;1B59_HUMAN	HLA-A;HLA-B	1A02_HUMAN;1A24_HUMAN;1A32_HUMAN;1A43_HUMAN;1A68_HUMAN;1A74_HUMAN;1B47_HUMAN;1B59_HUMAN	HLA class I histocompatibility antigen, A-2 alpha chain;HLA class I histocompatibility antigen, A-24 alpha chain;HLA class I histocompatibility antigen, A-32 alpha chain;HLA class I histocompatibility antigen, A-43 alpha chain;HLA class I histocompatibility antigen, A-68 alpha chain;HLA class I histocompatibility antigen, A-74 alpha chain;HLA class I histocompatibility antigen, B-47 alpha chain;H…	antibacterial humoral response;antigen processing and presentation;antigen processing and presentation of endogenous antigen;antigen processing and presentation of endogenous peptide antigen;antigen processing and presentation of endogenous peptide antigen via MHC class I;antigen processing and presentation of endogenous peptide antigen via MHC class I via ER pathway;antigen processing and presen…	antigen binding;beta-2-microglobulin binding;binding;peptide antigen binding;peptide binding;protein binding;protein complex binding;receptor binding;T cell receptor binding;TAP binding	cell part;cell surface;coated vesicle membrane;cytoplasmic part;cytoplasmic vesicle membrane;cytoplasmic vesicle part;early endosome membrane;endocytic vesicle membrane;endoplasmic reticulum;endoplasmic reticulum exit site;endoplasmic reticulum part;endosomal part;endosome membrane;ER to Golgi transport vesicle membrane;extracellular membrane-bounded organelle;extracellular organelle;extracellula…	Allograft rejection;Antigen processing and presentation;Autoimmune thyroid disease;Cell adhesion molecules (CAMs);Endocytosis;Graft-versus-host disease;Natural killer cell mediated cytotoxicity;Phagosome;Type I diabetes mellitus;Viral myocarditis	C1-set;MHC_I;MHC_I_C	0.8229	0	0	0	0	0	0	0	7.4061	0	0	0	0	0	0	0	0	0	7.54535	0	0	0	0	0	7.4061	0	0	0	0	0	7.54535	0	0	0	0	0
	0.274198	0.985136	P01891;P01892;P05534;P10314;P30456;P30459;Q29940	P30450;P30491;P18462;P30510;P13746;P13746-2;P16189;Q29940;P05534;P30459;P01892;P30447;P30490;P18464;P30484;P01891;P30464;P30492;P30512;P30685;Q29960;Q29960-2;P10314;P30453;P30457;P30456;P04439;P30493;Q95604;P18465;P30495;P10316;P16188;P30508;P10319;P16190;P30504;P30455;P30443;P30498	1A02_HUMAN;1A24_HUMAN;1A32_HUMAN;1A43_HUMAN;1A68_HUMAN;1A74_HUMAN;1B59_HUMAN	HLA-A;HLA-B	1A02_HUMAN;1A24_HUMAN;1A32_HUMAN;1A43_HUMAN;1A68_HUMAN;1A74_HUMAN;1B59_HUMAN	HLA class I histocompatibility antigen, A-2 alpha chain;HLA class I histocompatibility antigen, A-24 alpha chain;HLA class I histocompatibility antigen, A-32 alpha chain;HLA class I histocompatibility antigen, A-43 alpha chain;HLA class I histocompatibility antigen, A-68 alpha chain;HLA class I histocompatibility antigen, A-74 alpha chain;HLA class I histocompatibility antigen, B-59 alpha chain	antibacterial humoral response;antigen processing and presentation;antigen processing and presentation of endogenous antigen;antigen processing and presentation of endogenous peptide antigen;antigen processing and presentation of endogenous peptide antigen via MHC class I;antigen processing and presentation of endogenous peptide antigen via MHC class I via ER pathway;antigen processing and presen…	antigen binding;beta-2-microglobulin binding;binding;peptide antigen binding;peptide binding;protein binding;protein complex binding;receptor binding;T cell receptor binding;TAP binding	cell part;cell surface;coated vesicle membrane;cytoplasmic part;cytoplasmic vesicle membrane;cytoplasmic vesicle part;early endosome membrane;endocytic vesicle membrane;endoplasmic reticulum;endoplasmic reticulum exit site;endoplasmic reticulum part;endosomal part;endosome membrane;ER to Golgi transport vesicle membrane;extracellular membrane-bounded organelle;extracellular organelle;extracellula…	Allograft rejection;Antigen processing and presentation;Autoimmune thyroid disease;Cell adhesion molecules (CAMs);Endocytosis;Graft-versus-host disease;Natural killer cell mediated cytotoxicity;Phagosome;Type I diabetes mellitus;Viral myocarditis	C1-set;MHC_I;MHC_I_C	3.5535	0	0	0	0.903302	10.1438	3.881	1.88844	11.3846	3.78034	0	0	0	0	0	10.5055	0	0	11.2963	0	0.903302	10.1438	3.881	1.88844	11.3846	3.78034	0	10.5055	0	0	11.2963	0	0	0	0	0
	0	0	P01891;P01892;P10314;P30459;P30460;P30480;Q29940	P30505;Q9TNN7;P30510;Q29963;P16189;Q29940;P30459;P01892;P01891;P18463;P30492;P30512;P30480;P30466;Q29960;Q29960-2;P10314;P30453;P30462;P30493;P30479;P30460;P30499;P10316;P16188;P30508;Q07000;P10321;P16190;P30504;Q29865	1A02_HUMAN;1A32_HUMAN;1A68_HUMAN;1A74_HUMAN;1B08_HUMAN;1B42_HUMAN;1B59_HUMAN	HLA-A;HLA-B	1A02_HUMAN;1A32_HUMAN;1A68_HUMAN;1A74_HUMAN;1B08_HUMAN;1B42_HUMAN;1B59_HUMAN	HLA class I histocompatibility antigen, A-2 alpha chain;HLA class I histocompatibility antigen, A-32 alpha chain;HLA class I histocompatibility antigen, A-68 alpha chain;HLA class I histocompatibility antigen, A-74 alpha chain;HLA class I histocompatibility antigen, B-42 alpha chain;HLA class I histocompatibility antigen, B-59 alpha chain;HLA class I histocompatibility antigen, B-8 alpha chain	antibacterial humoral response;antigen processing and presentation;antigen processing and presentation of endogenous antigen;antigen processing and presentation of endogenous peptide antigen;antigen processing and presentation of endogenous peptide antigen via MHC class I;antigen processing and presentation of endogenous peptide antigen via MHC class I via ER pathway;antigen processing and presen…	antigen binding;beta-2-microglobulin binding;binding;chaperone binding;peptide antigen binding;peptide binding;protein binding;protein complex binding;receptor binding;T cell receptor binding;TAP binding	cell part;cell surface;coated vesicle membrane;cytoplasmic part;cytoplasmic vesicle membrane;cytoplasmic vesicle part;early endosome membrane;endocytic vesicle membrane;endoplasmic reticulum;endoplasmic reticulum exit site;endoplasmic reticulum part;endosomal part;endosome membrane;ER to Golgi transport vesicle membrane;Golgi apparatus;Golgi apparatus part;Golgi cisterna;Golgi medial cisterna;Gol…	Allograft rejection;Antigen processing and presentation;Autoimmune thyroid disease;Cell adhesion molecules (CAMs);Endocytosis;Graft-versus-host disease;Natural killer cell mediated cytotoxicity;Phagosome;Type I diabetes mellitus;Viral myocarditis	C1-set;MHC_I;MHC_I_C	1.7521	0	0	0	0	5.7024	0.862278	0	9.20425	0	0	0	0	0	0	8.4334	0	0	9.17019	0	0	5.7024	0.862278	0	9.20425	0	0	8.4334	0	0	9.17019	0	0	0	0	0
	0	0	P01892;P10314;P30459	P30459;P01892;P10314;P04439;P30499;Q09160;P30455;P30443	1A02_HUMAN;1A32_HUMAN;1A74_HUMAN	HLA-A	1A02_HUMAN;1A32_HUMAN;1A74_HUMAN	HLA class I histocompatibility antigen, A-2 alpha chain;HLA class I histocompatibility antigen, A-32 alpha chain;HLA class I histocompatibility antigen, A-74 alpha chain	antibacterial humoral response;antigen processing and presentation;antigen processing and presentation of endogenous antigen;antigen processing and presentation of endogenous peptide antigen;antigen processing and presentation of endogenous peptide antigen via MHC class I;antigen processing and presentation of endogenous peptide antigen via MHC class I via ER pathway;antigen processing and presen…	antigen binding;beta-2-microglobulin binding;binding;peptide antigen binding;peptide binding;protein binding;protein complex binding;receptor binding;T cell receptor binding;TAP binding	cell part;cell surface;coated vesicle membrane;cytoplasmic part;cytoplasmic vesicle membrane;cytoplasmic vesicle part;early endosome membrane;endocytic vesicle membrane;endoplasmic reticulum;endoplasmic reticulum exit site;endoplasmic reticulum part;endosomal part;endosome membrane;ER to Golgi transport vesicle membrane;Golgi apparatus;Golgi apparatus part;Golgi cisterna;Golgi medial cisterna;Gol…	Allograft rejection;Antigen processing and presentation;Autoimmune thyroid disease;Cell adhesion molecules (CAMs);Endocytosis;Graft-versus-host disease;Natural killer cell mediated cytotoxicity;Phagosome;Type I diabetes mellitus;Viral myocarditis	C1-set;MHC_I;MHC_I_C	1.45217	0	0	0	0	5.96375	0	0	6.10265	1.00316	0	0	0	0	0	8.46093	0	0	8.96937	0	0	5.96375	0	0	6.10265	1.00316	0	8.46093	0	0	8.96937	0	0	0	0	0
	0	0	P01891;P01892	P01892;P01891;P10316	1A02_HUMAN;1A68_HUMAN	HLA-A	1A02_HUMAN;1A68_HUMAN	HLA class I histocompatibility antigen, A-2 alpha chain;HLA class I histocompatibility antigen, A-68 alpha chain	antibacterial humoral response;antigen processing and presentation;antigen processing and presentation of endogenous antigen;antigen processing and presentation of endogenous peptide antigen;antigen processing and presentation of endogenous peptide antigen via MHC class I;antigen processing and presentation of endogenous peptide antigen via MHC class I via ER pathway;antigen processing and presen…	antigen binding;beta-2-microglobulin binding;binding;peptide antigen binding;peptide binding;protein binding;protein complex binding;receptor binding;T cell receptor binding;TAP binding	cell part;cell surface;coated vesicle membrane;cytoplasmic part;cytoplasmic vesicle membrane;cytoplasmic vesicle part;early endosome membrane;endocytic vesicle membrane;endoplasmic reticulum;endoplasmic reticulum exit site;endoplasmic reticulum part;endosomal part;endosome membrane;ER to Golgi transport vesicle membrane;Golgi apparatus;Golgi apparatus part;Golgi cisterna;Golgi medial cisterna;Gol…	Allograft rejection;Antigen processing and presentation;Autoimmune thyroid disease;Cell adhesion molecules (CAMs);Endocytosis;Graft-versus-host disease;Natural killer cell mediated cytotoxicity;Phagosome;Type I diabetes mellitus;Viral myocarditis	C1-set;MHC_I;MHC_I_C	1.11932	0	0	0	0	2.463	0	0	7.61085	0	0	0	0	0	0	0	0	0	7.54624	0	0	2.463	0	0	7.61085	0	0	0	0	0	7.54624	0	0	0	0	0
	0.478607	-1.13687	P05534	P30510;P05534;P30447;P16188	1A24_HUMAN	HLA-A	1A24_HUMAN	HLA class I histocompatibility antigen, A-24 alpha chain	antigen processing and presentation;antigen processing and presentation of exogenous antigen;antigen processing and presentation of exogenous peptide antigen;antigen processing and presentation of exogenous peptide antigen via MHC class I;antigen processing and presentation of exogenous peptide antigen via MHC class I, TAP-dependent;antigen processing and presentation of exogenous peptide antigen…	antigen binding;beta-2-microglobulin binding;binding;peptide antigen binding;peptide binding;protein binding;receptor binding;TAP binding	cell part;cell surface;coated vesicle membrane;cytoplasmic part;cytoplasmic vesicle membrane;cytoplasmic vesicle part;early endosome membrane;endocytic vesicle membrane;endoplasmic reticulum;endoplasmic reticulum part;endosomal part;endosome membrane;ER to Golgi transport vesicle membrane;extracellular membrane-bounded organelle;extracellular organelle;extracellular region part;extracellular vesi…		C1-set;MHC_I;MHC_I_C	3.10779	0	1.01028	0	1.13687	10.4654	1.05199	0	10.9092	3.39646	0	0	0	0	0	10.4659	0	0	10.9261	0	1.13687	9.45507	1.05199	0	9.89887	3.39646	0	10.4659	0	0	10.9261	0	0	0	0	0
	0.432749	0.991643	P05534;P30460;P30480;P30485;Q29940	Q29836;P30505;P30491;P30487;Q9TNN7;P30510;Q29963;P13746;P13746-2;Q29940;P05534;P30447;P30490;P18464;P30484;P30485;P30475;P18463;P30464;P30492;P30480;P30481;P30466;P30685;Q29960;Q29960-2;P04222;Q29718;P04439;P03989;P30462;P30461;P01889;P30493;P30479;P30483;P18465;P30495;P30460;P30488;P13747;P17693;P17693-2;P17693-5;P17693-6;P01893;Q04826;P16188;P30508;Q07000;P30501;P10319;Q95365;P30504;Q29865;P304…	1A24_HUMAN;1B08_HUMAN;1B42_HUMAN;1B47_HUMAN;1B59_HUMAN	HLA-A;HLA-B	1A24_HUMAN;1B08_HUMAN;1B42_HUMAN;1B47_HUMAN;1B59_HUMAN	HLA class I histocompatibility antigen, A-24 alpha chain;HLA class I histocompatibility antigen, B-42 alpha chain;HLA class I histocompatibility antigen, B-47 alpha chain;HLA class I histocompatibility antigen, B-59 alpha chain;HLA class I histocompatibility antigen, B-8 alpha chain	antigen processing and presentation;antigen processing and presentation of exogenous antigen;antigen processing and presentation of exogenous peptide antigen;antigen processing and presentation of exogenous peptide antigen via MHC class I;antigen processing and presentation of exogenous peptide antigen via MHC class I, TAP-dependent;antigen processing and presentation of exogenous peptide antigen…	antigen binding;beta-2-microglobulin binding;binding;chaperone binding;peptide antigen binding;peptide binding;protein binding;receptor binding;TAP binding	cell part;cell surface;coated vesicle membrane;cytoplasmic part;cytoplasmic vesicle membrane;cytoplasmic vesicle part;early endosome membrane;endocytic vesicle membrane;endoplasmic reticulum;endoplasmic reticulum part;endosomal part;endosome membrane;ER to Golgi transport vesicle membrane;extracellular membrane-bounded organelle;extracellular organelle;extracellular region part;extracellular vesi…		C1-set;MHC_I;MHC_I_C	7.36447	1.82582	0	0.999277	8.10949	12.1929	10.3775	9.10113	12.6069	11.0672	9.42429	0	0	0	9.27995	12.4085	10.4247	9.12806	12.5173	11.1694	6.28367	12.1929	9.37822	7.27531	12.6069	10.0679	9.27995	12.4085	10.4247	9.12806	12.5173	11.1694	0	0	0	0
	0	0	P10314;P30456;P30459	P30450;P18462;P16189;P30459;P30512;P10314;P30453;P30457;P30456;P16190	1A32_HUMAN;1A43_HUMAN;1A74_HUMAN	HLA-A	1A32_HUMAN;1A43_HUMAN;1A74_HUMAN	HLA class I histocompatibility antigen, A-32 alpha chain;HLA class I histocompatibility antigen, A-43 alpha chain;HLA class I histocompatibility antigen, A-74 alpha chain	antigen processing and presentation;antigen processing and presentation of exogenous antigen;antigen processing and presentation of exogenous peptide antigen;antigen processing and presentation of exogenous peptide antigen via MHC class I;antigen processing and presentation of exogenous peptide antigen via MHC class I, TAP-dependent;antigen processing and presentation of exogenous peptide antigen…	antigen binding;beta-2-microglobulin binding;binding;peptide antigen binding;peptide binding;protein binding;TAP binding	cell part;cell surface;coated vesicle membrane;cytoplasmic part;cytoplasmic vesicle membrane;cytoplasmic vesicle part;early endosome membrane;endocytic vesicle membrane;endoplasmic reticulum;endoplasmic reticulum part;endosomal part;endosome membrane;ER to Golgi transport vesicle membrane;Golgi apparatus;Golgi apparatus part;Golgi membrane;integral to endoplasmic reticulum membrane;integral to lu…		C1-set;MHC_I;MHC_I_C	1.41362	0	0	0	0	3.75365	1.37085	0	7.5981	0	0	0	0	0	0	0	0	0	7.7444	0	0	3.75365	1.37085	0	7.5981	0	0	0	0	0	7.7444	0	0	0	0	0
	0	0	P10314;P30459	P13746;P13746-2;P30459;P10314;P04439;P30455;P30443	1A32_HUMAN;1A74_HUMAN	HLA-A	1A32_HUMAN;1A74_HUMAN	HLA class I histocompatibility antigen, A-32 alpha chain;HLA class I histocompatibility antigen, A-74 alpha chain	antigen processing and presentation;antigen processing and presentation of exogenous antigen;antigen processing and presentation of exogenous peptide antigen;antigen processing and presentation of exogenous peptide antigen via MHC class I;antigen processing and presentation of exogenous peptide antigen via MHC class I, TAP-dependent;antigen processing and presentation of exogenous peptide antigen…	antigen binding;beta-2-microglobulin binding;binding;peptide antigen binding;peptide binding;protein binding;TAP binding	cell part;cell surface;coated vesicle membrane;cytoplasmic part;cytoplasmic vesicle membrane;cytoplasmic vesicle part;early endosome membrane;endocytic vesicle membrane;endoplasmic reticulum;endoplasmic reticulum part;endosomal part;endosome membrane;ER to Golgi transport vesicle membrane;Golgi apparatus;Golgi apparatus part;Golgi membrane;integral to endoplasmic reticulum membrane;integral to lu…		C1-set;MHC_I;MHC_I_C	0.684792	0	0	0	0	0	0	0	6.16313	0	0	0	0	0	0	0	0	0	7.72414	0	0	0	0	0	6.16313	0	0	0	0	0	7.72414	0	0	0	0	0
	0.478607	0.825047	P30460;P30480;P30485;Q29940	Q29836;P30491;P30487;Q31610;Q29940;P30490;P18464;P30484;P30485;P30475;P18463;P30464;P30492;P30480;P30481;P30466;P30685;P30486;Q29718;P03989;P30462;P30461;P01889;P30493;P30479;P30483;P18465;P30495;P30460;P30488;Q04826;P10319;Q95365;P30498	1B08_HUMAN;1B42_HUMAN;1B47_HUMAN;1B59_HUMAN	HLA-B	1B08_HUMAN;1B42_HUMAN;1B47_HUMAN;1B59_HUMAN	HLA class I histocompatibility antigen, B-42 alpha chain;HLA class I histocompatibility antigen, B-47 alpha chain;HLA class I histocompatibility antigen, B-59 alpha chain;HLA class I histocompatibility antigen, B-8 alpha chain	antigen processing and presentation;antigen processing and presentation of exogenous antigen;antigen processing and presentation of exogenous peptide antigen;antigen processing and presentation of exogenous peptide antigen via MHC class I;antigen processing and presentation of exogenous peptide antigen via MHC class I, TAP-dependent;antigen processing and presentation of exogenous peptide antigen…	antigen binding;binding;chaperone binding;peptide antigen binding;peptide binding;protein binding;TAP binding	cell part;cell surface;coated vesicle membrane;cytoplasmic part;cytoplasmic vesicle membrane;cytoplasmic vesicle part;early endosome membrane;endocytic vesicle membrane;endoplasmic reticulum;endoplasmic reticulum part;endosomal part;endosome membrane;ER to Golgi transport vesicle membrane;Golgi apparatus;Golgi apparatus part;Golgi membrane;integral to endoplasmic reticulum membrane;integral to lu…		C1-set;MHC_I;MHC_I_C	2.62587	0	0	0	0	9.52519	1.83493	0.825047	8.52397	2.92373	0	0	0	0	0	9.60958	0	0	9.65625	0	0	9.52519	1.83493	0.825047	8.52397	2.92373	0	9.60958	0	0	9.65625	0	0	0	0	0
	1.17774	3.66435	P30460;P30480;Q29940	Q29836;P30491;Q31610;P30510;Q29963;Q29940;P30490;P18464;P30484;P30475;P18463;P30464;P30492;Q31612;P30480;P30466;P30685;Q29960;Q29960-2;P30486;P04222;Q29718;P03989;P30462;P01889;P30493;Q95604;P18465;P30495;P30460;P30499;P30508;Q07000;P30501;P10321;P10319;Q95365;P30504;Q29865;P30498	1B08_HUMAN;1B42_HUMAN;1B59_HUMAN	HLA-B	1B08_HUMAN;1B42_HUMAN;1B59_HUMAN	HLA class I histocompatibility antigen, B-42 alpha chain;HLA class I histocompatibility antigen, B-59 alpha chain;HLA class I histocompatibility antigen, B-8 alpha chain	antigen processing and presentation;antigen processing and presentation of exogenous antigen;antigen processing and presentation of exogenous peptide antigen;antigen processing and presentation of exogenous peptide antigen via MHC class I;antigen processing and presentation of exogenous peptide antigen via MHC class I, TAP-dependent;antigen processing and presentation of exogenous peptide antigen…	antigen binding;binding;chaperone binding;peptide antigen binding;peptide binding;protein binding;TAP binding	cell part;cell surface;coated vesicle membrane;cytoplasmic part;cytoplasmic vesicle membrane;cytoplasmic vesicle part;early endosome membrane;endocytic vesicle membrane;endoplasmic reticulum;endoplasmic reticulum part;endosomal part;endosome membrane;ER to Golgi transport vesicle membrane;Golgi apparatus;Golgi apparatus part;Golgi membrane;integral to endoplasmic reticulum membrane;integral to lu…		C1-set;MHC_I;MHC_I_C	3.02143	1.03033	0	0	1.09152	10.0274	1.10452	4.75587	9.1832	0	0	0	0	0	0	10.1572	0	8.17012	9.05623	0	0.0611917	10.0274	1.10452	3.72554	9.1832	0	0	10.1572	0	8.17012	9.05623	0	9.27295	0	0	0
	0	0	P30485	P30485	1B47_HUMAN	HLA-B	1B47_HUMAN	HLA class I histocompatibility antigen, B-47 alpha chain	antigen processing and presentation;antigen processing and presentation of exogenous antigen;antigen processing and presentation of exogenous peptide antigen;antigen processing and presentation of exogenous peptide antigen via MHC class I;antigen processing and presentation of exogenous peptide antigen via MHC class I, TAP-dependent;antigen processing and presentation of exogenous peptide antigen…	antigen binding;binding;peptide antigen binding;peptide binding	cell part;cell surface;coated vesicle membrane;cytoplasmic part;cytoplasmic vesicle membrane;cytoplasmic vesicle part;early endosome membrane;endocytic vesicle membrane;endoplasmic reticulum;endoplasmic reticulum part;endosomal part;endosome membrane;ER to Golgi transport vesicle membrane;Golgi apparatus;Golgi apparatus part;Golgi membrane;integral to endoplasmic reticulum membrane;integral to lu…		C1-set;MHC_I;MHC_I_C	1.57638	0	0	0	0	5.51496	0	0	8.67244	0	0	0	0	0	0	7.60313	0	0	8.69794	0	0	5.51496	0	0	8.67244	0	0	7.60313	0	0	8.69794	0	0	0	0	0
	0.311063	0.309417	P02763	P02763	A1AG1_HUMAN	ORM1	A1AG1_HUMAN	Alpha-1-acid glycoprotein 1	acute inflammatory response;acute-phase response;biological regulation;defense response;establishment of localization;inflammatory response;negative regulation of biological process;negative regulation of cytokine production;negative regulation of interleukin-6 production;negative regulation of multicellular organismal process;negative regulation of tumor necrosis factor production;regulation of …		blood microparticle;extracellular membrane-bounded organelle;extracellular organelle;extracellular region;extracellular region part;extracellular space;extracellular vesicular exosome;membrane-bounded organelle;membrane-bounded vesicle;organelle;vesicle		Lipocalin	10.8008	2.3227	12.123	13.2492	11.6679	11.9261	11.8076	11.9773	10.6697	11.4639	11.5889	0	12.0646	12.9606	11.3252	11.538	11.1885	12.4283	10.3706	11.9512	9.34522	-0.196876	-1.44169	9.65464	-1.45326	-1.78539	11.3252	-0.52663	-1.77216	12.4283	-1.69397	-1.00939	0	0	10.0903	0
	1.78304	1.01047	P02763;P19652	P02763;P19652	A1AG1_HUMAN;A1AG2_HUMAN	ORM1;ORM2	A1AG1_HUMAN;A1AG2_HUMAN	Alpha-1-acid glycoprotein 1;Alpha-1-acid glycoprotein 2	acute inflammatory response;acute-phase response;biological regulation;defense response;establishment of localization;inflammatory response;negative regulation of biological process;negative regulation of cytokine production;negative regulation of interleukin-6 production;negative regulation of multicellular organismal process;negative regulation of tumor necrosis factor production;regulation of …		blood microparticle;extracellular membrane-bounded organelle;extracellular organelle;extracellular region;extracellular region part;extracellular space;extracellular vesicular exosome;membrane-bounded organelle;membrane-bounded vesicle;organelle;vesicle		Lipocalin	11.554	3.24089	12.2142	12.2029	13.6684	13.285	10.2419	14.6788	12.287	12.1665	12.4358	0	12.0526	11.6688	13.1617	13.3112	11.2423	14.6925	12.1326	12.3483	10.4275	1.07077	-1.96105	11.438	0.0727825	-0.0364246	13.1617	1.25857	-0.426528	14.6925	0.0799379	0.679469	9.51772	0	10.393	0
	1.70962	0.95504	P04217	P04217;P04217-2	A1BG_HUMAN	A1BG	A1BG_HUMAN	Alpha-1B-glycoprotein			blood microparticle;extracellular membrane-bounded organelle;extracellular organelle;extracellular region;extracellular region part;extracellular space;extracellular vesicular exosome;membrane-bounded organelle;membrane-bounded vesicle;organelle;vesicle			11.0781	2.37757	11.8652	12.4446	12.1327	12.311	11.8045	13.0877	11.9723	11.7075	11.9496	0	11.8398	12.1238	12.1558	12.0366	11.369	13.2659	11.9458	11.8348	9.75512	0.44575	-0.640107	10.7102	0.107048	-0.737047	12.1558	0.196813	-0.754771	13.2659	0.105969	-0.288998	0	0	10.2861	0
	0.487275	-0.304707	P02750	P02750	A2GL_HUMAN	LRG1	A2GL_HUMAN	Leucine-rich alpha-2-glycoprotein	biological regulation;brown fat cell differentiation;cell differentiation;cellular developmental process;cellular process;developmental process;fat cell differentiation;positive regulation of angiogenesis;positive regulation of biological process;positive regulation of cell communication;positive regulation of cell proliferation;positive regulation of cellular process;positive regulation of devel…		cell part;extracellular membrane-bounded organelle;extracellular organelle;extracellular region;extracellular region part;extracellular space;extracellular vesicular exosome;membrane;membrane-bounded organelle;membrane-bounded vesicle;organelle;vesicle		LRR_1;LRR_8	9.38196	0	9.65802	11.3981	11.88	9.57213	10.669	11.5753	9.16409	10.5209	10.5902	0	10.7306	10.6934	11.603	9.05552	10.4157	11.651	9.22977	10.5128	11.88	-0.0858898	-0.729123	11.5753	-0.493924	-0.877213	11.603	-1.67511	-0.277731	11.651	-1.50087	-0.180599	0	0	0	0
	2.53964	-0.584211	A8K2U0	A8K2U0	A2ML1_HUMAN	A2ML1	A2ML1_HUMAN	Alpha-2-macroglobulin-like protein 1	biological regulation;regulation of biological process;regulation of catalytic activity;regulation of endopeptidase activity;regulation of hydrolase activity;regulation of metabolic process;regulation of molecular function;regulation of peptidase activity	endopeptidase inhibitor activity;endopeptidase regulator activity;enzyme inhibitor activity;enzyme regulator activity;peptidase inhibitor activity;peptidase regulator activity;serine-type endopeptidase inhibitor activity	extracellular membrane-bounded organelle;extracellular organelle;extracellular region part;extracellular space;extracellular vesicular exosome;membrane-bounded organelle;membrane-bounded vesicle;organelle;vesicle		A2M;A2M_comp;A2M_N;A2M_N_2;A2M_recep;Thiol-ester_cl	11.6505	8.58087	12.6798	12.8485	12.4393	11.3041	12.7547	11.8551	10.1674	12.2249	12.2663	12.5446	12.6141	13.134	12.3455	11.4266	12.6976	12.0243	10.0494	11.5168	3.85848	-1.37573	-0.0937243	3.27426	-2.51239	-0.62353	-0.199061	-1.18751	-0.436432	-0.520301	-2.56471	-1.61719	12.5446	12.715	12.5389	0
	1.151	2.38643	Q86SQ4;Q86SQ4-2;Q86SQ4-3;Q86SQ4-4	Q86SQ4;Q86SQ4-2;Q86SQ4-3;Q86SQ4-4	AGRG6_HUMAN	GPR126	GP126_HUMAN	G-protein coupled receptor 126	biological regulation;cell surface receptor linked signaling pathway;cellular process;cellular response to stimulus;G-protein coupled receptor protein signaling pathway;regulation of biological process;regulation of cellular process;response to stimulus;signal transduction	G-protein coupled receptor activity;molecular transducer activity;receptor activity;signal transducer activity;signaling receptor activity;transmembrane signaling receptor activity	cell part;integral to membrane;intrinsic to membrane;membrane;membrane part;plasma membrane		7tm_2;CUB;GPS;Pentaxin	6.31706	0	0	1.06437	9.72464	10.1935	3.17568	12.1111	11.42	9.16433	9.95348	0	0	0	10.704	10.2311	0	12.0196	11.4568	10.2264	9.72464	10.1935	2.11131	12.1111	11.42	8.09995	10.704	10.2311	0	12.0196	11.4568	10.2264	0	0	0	0
	0.338439	0.22941	P02768	P02768	ALBU_HUMAN	ALB	ALBU_HUMAN	Serum albumin	anatomical structure homeostasis;anion transport;behavior;bile acid and bile salt transport;bile acid metabolic process;biological regulation;blood coagulation;carboxylic acid metabolic process;carboxylic acid transport;cell activation;cell communication;cell killing;cellular component organization;cellular component organization or biogenesis;cellular ketone metabolic process;cellular macromolec…	antioxidant activity;binding;carboxylic acid binding;cation binding;chaperone binding;cofactor binding;copper ion binding;DNA binding;drug binding;fatty acid binding;ion binding;lipid binding;metal ion binding;monocarboxylic acid binding;nucleic acid binding;protein binding;pyridoxal phosphate binding;toxin binding;transition metal ion binding;vitamin B6 binding;vitamin binding;zinc ion binding	basement membrane;blood microparticle;cell part;cytoplasmic membrane-bounded vesicle lumen;cytoplasmic part;cytoplasmic vesicle part;extracellular matrix part;extracellular membrane-bounded organelle;extracellular organelle;extracellular region;extracellular region part;extracellular space;extracellular vesicular exosome;intracellular membrane-bounded organelle;intracellular organelle;intracellul…		Serum_albumin	19.0764	15.9928	19.888	20.2226	18.614	20.1254	19.4015	18.8434	19.3868	19.2134	19.3886	15.9833	19.8273	19.8888	18.6194	19.915	19.1331	19.1596	19.2986	19.3886	2.62122	0.237354	-0.821093	2.85063	-0.501244	-1.00919	2.63613	0.0876331	-0.755697	3.17633	-0.528788	-0.500259	16.1653	16.4101	16.2066	15.2434
	0.967554	3.45776	P35858;P35858-2	P35858;P35858-2	ALS_HUMAN	IGFALS	ALS_HUMAN	Insulin-like growth factor-binding protein complex acid labile subunit	biological adhesion;biological regulation;cell adhesion;cellular macromolecule metabolic process;cellular metabolic process;cellular process;cellular protein metabolic process;cellular response to stimulus;macromolecule metabolic process;metabolic process;primary metabolic process;protein metabolic process;regulation of biological process;regulation of cellular process;response to stimulus;signal…	binding;growth factor binding;insulin-like growth factor binding;protein binding	cell part;extracellular membrane-bounded organelle;extracellular organelle;extracellular region;extracellular region part;extracellular space;extracellular vesicular exosome;intracellular organelle part;intracellular part;membrane-bounded organelle;membrane-bounded vesicle;nuclear part;nucleoplasm;organelle;organelle part;vesicle		LRR_1;LRR_7;LRR_8;LRRNT	8.86551	0	10.8126	11.9237	1.33284	12.1101	12.2802	4.7906	13.1663	13.3732	11.8778	0	10.6914	11.8274	0	12.0771	12.4637	7.52139	13.2162	13.3924	1.33284	1.29748	0.356427	4.7906	2.3537	1.44946	0	1.38573	0.636315	7.52139	2.52483	1.56494	0	0	0	0
	2.25227	0.951187	P02760	P02760	AMBP_HUMAN	AMBP	AMBP_HUMAN	Alpha-1-microglobulin;Inter-alpha-trypsin inhibitor light chain;Protein AMBP;Trypstatin	biological adhesion;biological regulation;catabolic process;cell adhesion;cellular catabolic process;cellular component organization;cellular component organization or biogenesis;cellular macromolecule metabolic process;cellular membrane organization;cellular metabolic process;cellular nitrogen compound catabolic process;cellular nitrogen compound metabolic process;cellular process;cellular prote…	binding;calcium channel inhibitor activity;calcium channel regulator activity;calcium oxalate binding;cation binding;channel inhibitor activity;channel regulator activity;endopeptidase inhibitor activity;endopeptidase regulator activity;enzyme inhibitor activity;enzyme regulator activity;heme binding;identical protein binding;IgA binding;immunoglobulin binding;ion binding;ion channel inhibitor ac…	blood microparticle;cell part;cell surface;extracellular membrane-bounded organelle;extracellular organelle;extracellular region;extracellular region part;extracellular space;extracellular vesicular exosome;intracellular membrane-bounded organelle;intracellular organelle;intracellular part;membrane;membrane-bounded organelle;membrane-bounded vesicle;organelle;plasma membrane;vesicle		Kunitz_BPTI;Lipocalin	12.8024	4.49723	13.3459	13.7041	13.0465	14.4003	13.4144	13.9977	15.1806	13.6345	13.735	0	13.3674	13.6702	12.6445	14.4873	13.5394	13.957	15.2172	13.7123	8.54931	1.05443	-0.289716	9.50049	1.83465	-0.0696001	12.6445	1.11993	-0.130792	13.957	1.84987	0.0421648	0	10.0514	9.13648	0
	0.98109	-0.575859	P03950	P03950	ANGI_HUMAN	ANG	ANGI_HUMAN	Angiogenin	actin cytoskeleton organization;actin filament organization;actin filament polymerization;actin filament-based process;actin polymerization or depolymerization;activation of phospholipase A2 activity;activation of phospholipase C activity;activation of protein kinase activity;activation of protein kinase B activity;acylglycerol biosynthetic process;acylglycerol metabolic process;anatomical struct…	actin binding;binding;carbohydrate binding;catalytic activity;cation binding;copper ion binding;cytoskeletal protein binding;DNA binding;endonuclease activity;glycosaminoglycan binding;heparin binding;hydrolase activity;hydrolase activity, acting on ester bonds;identical protein binding;ion binding;metal ion binding;nuclease activity;nucleic acid binding;pattern binding;peptide binding;polysaccha…	angiogenin-PRI complex;basal lamina;cell body;cell part;cell projection part;extracellular matrix part;extracellular membrane-bounded organelle;extracellular organelle;extracellular region part;extracellular space;extracellular vesicular exosome;growth cone;intracellular membrane-bounded organelle;intracellular non-membrane-bounded organelle;intracellular organelle;intracellular organelle part;in…		RnaseA	5.7705	0	4.46788	6.81188	10.0149	7.54624	6.5284	9.43907	0.816965	6.30914	9.02255	0	0	10.0026	9.93171	9.6637	9.50902	9.10736	0	9.1404	10.0149	3.07836	-0.283481	9.43907	-3.65091	-0.502738	9.93171	9.6637	-0.493567	9.10736	0	-0.862195	0	0	0	0
	0.818142	1.68426	Q9Y5C1	Q9Y5C1	ANGL3_HUMAN	ANGPTL3	ANGL3_HUMAN	Angiopoietin-related protein 3	acylglycerol homeostasis;alcohol metabolic process;alditol metabolic process;anatomical structure morphogenesis;artery morphogenesis;biological adhesion;biological regulation;blood vessel morphogenesis;carbohydrate metabolic process;carboxylic acid metabolic process;catabolic process;cell adhesion;cell surface receptor linked signaling pathway;cell-matrix adhesion;cell-substrate adhesion;cellular…	binding;enzyme inhibitor activity;enzyme regulator activity;growth factor activity;integrin binding;lipase inhibitor activity;phospholipase inhibitor activity;protein binding;protein complex binding;receptor binding	cell part;cell surface;extracellular region part;extracellular space		Fibrinogen_C	2.09929	0	0	0	0	4.75854	0	1.68426	8.65474	3.7961	0	0	0	0	0	7.83272	0	0	8.715	0	0	4.75854	0	1.68426	8.65474	3.7961	0	7.83272	0	0	8.715	0	0	0	0	0
	0	0	Q9UPS8;Q9UPS8-2	Q9UPS8;Q9UPS8-2	ANR26_HUMAN	ANKRD26	ANR26_HUMAN	Ankyrin repeat domain-containing protein 26	biological regulation;carbohydrate homeostasis;chemical homeostasis;glucose homeostasis;homeostatic process;negative regulation of biological process;negative regulation of cell communication;negative regulation of cell differentiation;negative regulation of cellular process;negative regulation of developmental process;negative regulation of ERK1 and ERK2 cascade;negative regulation of fat cell d…		actin filament;cell part;centrosome;cytoplasmic part;cytoskeletal part;intracellular non-membrane-bounded organelle;intracellular organelle;intracellular organelle part;intracellular part;macromolecular complex;microtubule organizing center;non-membrane-bounded organelle;organelle;organelle part;protein complex		Ank;Ank_2;DUF3496	3.59381	0	0	0	0	9.29076	2.1431	0	12.9558	7.95462	0	0	0	0	0	9.83548	0	0	12.9076	8.49071	0	9.29076	2.1431	0	12.9558	7.95462	0	9.83548	0	0	12.9076	8.49071	0	0	0	0
	0.0102414	-0.0506838	Q9H6X2;Q9H6X2-5	Q9H6X2;Q9H6X2-5	ANTR1_HUMAN	ANTXR1	ANTR1_HUMAN	Anthrax toxin receptor 1	actin cytoskeleton organization;actin cytoskeleton reorganization;actin filament-based process;anatomical structure morphogenesis;biological adhesion;biological regulation;cell adhesion;cell morphogenesis;cell morphogenesis involved in differentiation;cell-substrate adhesion;cellular component morphogenesis;cellular component organization;cellular component organization at cellular level;cellular…	actin binding;actin filament binding;binding;cation binding;collagen binding;cytoskeletal protein binding;ion binding;metal ion binding;molecular transducer activity;protein binding;receptor activity;signal transducer activity;signaling receptor activity;transmembrane signaling receptor activity	cell part;cell projection membrane;cell projection part;cell surface;cytoplasmic part;endosomal part;endosome membrane;extracellular membrane-bounded organelle;extracellular organelle;extracellular region part;extracellular vesicular exosome;filopodium membrane;integral to membrane;intracellular organelle part;intracellular part;intrinsic to membrane;lamellipodium membrane;leading edge membrane;m…		Ant_C;Anth_Ig;VWA	4.87173	0	3.58271	0	1.23284	11.2024	4.79814	1.18215	11.4379	10.4095	0	0	0	0	0	11.3709	0	0	11.4968	10.5282	1.23284	7.61964	4.79814	1.18215	7.85522	10.4095	0	11.3709	0	0	11.4968	10.5282	0	0	0	0
	0.478607	0.778701	P58335-4	P58335;P58335-2;P58335-4	ANTR2_HUMAN	ANTXR2	ANTR2_HUMAN	Anthrax toxin receptor 2	reproductive process	binding;cation binding;ion binding;metal ion binding;receptor activity	cell part;cytoplasmic part;endoplasmic reticulum membrane;endoplasmic reticulum part;endosomal part;endosome membrane;external side of plasma membrane;extracellular region;integral to membrane;intracellular organelle part;intracellular part;intrinsic to membrane;membrane;membrane part;organelle membrane;organelle part;plasma membrane;plasma membrane part		Ant_C;Anth_Ig;VWA	5.99683	0	6.2593	2.62476	0	12.1584	9.16031	0.778701	12.1625	10.8274	10.0643	0	10.5253	0	0	12.2856	10.1923	0	12.1926	10.8139	0	5.89913	6.53555	0.778701	5.90324	8.20265	0	1.76025	10.1923	0	1.66723	10.8139	0	0	0	0
	0.915044	-0.36321	Q9HDC9	Q9HDC9	APMAP_HUMAN	APMAP	APMAP_HUMAN	Adipocyte plasma membrane-associated protein	biosynthetic process;metabolic process	amine-lyase activity;arylesterase activity;carbon-nitrogen lyase activity;carboxylic ester hydrolase activity;catalytic activity;hydrolase activity;hydrolase activity, acting on ester bonds;lyase activity;strictosidine synthase activity	cell part;cell surface;extracellular membrane-bounded organelle;extracellular organelle;extracellular region part;extracellular vesicular exosome;integral to membrane;intrinsic to membrane;membrane;membrane part;membrane-bounded organelle;membrane-bounded vesicle;organelle;vesicle		Str_synth	10.86	1.15832	11.7234	11.1895	10.7485	13.4374	12.1555	10.3853	13.7728	13.1694	11.6161	0	11.6161	11.1619	10.3781	13.5479	12.3605	10.389	13.8242	13.1116	9.59018	1.71395	0.96594	9.22697	2.04936	1.97986	10.3781	1.93179	1.19859	10.389	2.20806	1.94973	0	0	0	0
	0.894397	0.427314	P08519	P08519	APOA_HUMAN	LPA	APOA_HUMAN	Apolipoprotein(a)	anatomical structure development;anatomical structure homeostasis;anatomical structure morphogenesis;biological regulation;blood circulation;blood vessel development;cell differentiation;cell differentiation involved in embryonic placenta development;cell migration;cell motility;cellular component movement;cellular component organization;cellular component organization or biogenesis;cellular deve…	apolipoprotein binding;binding;carbohydrate binding;catalytic activity;endopeptidase activity;endopeptidase inhibitor activity;endopeptidase regulator activity;enzyme inhibitor activity;enzyme regulator activity;fibronectin binding;glycosaminoglycan binding;heparin binding;hydrolase activity;pattern binding;peptidase activity;peptidase activity, acting on L-amino acid peptides;peptidase inhibitor…	cell part;extracellular region;extracellular region part;extrinsic to membrane;extrinsic to plasma membrane;intracellular membrane-bounded organelle;intracellular organelle;intracellular part;macromolecular complex;membrane part;membrane-bounded organelle;organelle;plasma lipoprotein particle;plasma membrane part;protein-lipid complex		Kringle;Trypsin	17.0554	13.5612	16.0117	18.0292	15.7126	18.4528	18.9281	16.1399	18.1194	18.5433	17.9052	13.5807	15.9412	18.0511	15.5369	18.4394	18.8863	16.041	18.1259	18.5055	2.15143	2.4411	0.898895	2.57874	2.10766	0.514097	1.95618	2.49813	0.835209	2.46032	2.18462	0.454363	13.3113	13.8764	13.5807	12.996
	0.843714	0.43791	P02647	P02647	APOA1_HUMAN	APOA1	APOA1_HUMAN	Apolipoprotein A-I;Proapolipoprotein A-I;Truncated apolipoprotein A-I	adrenal gland development;alcohol metabolic process;amine metabolic process;anatomical structure development;anatomical structure morphogenesis;axon regeneration;axonogenesis;biological regulation;biosynthetic process;blood coagulation;blood vessel endothelial cell migration;C21-steroid hormone metabolic process;cell activation;cell migration;cell motility;cell part morphogenesis;cell projection …	alcohol binding;amine binding;apolipoprotein A-I receptor binding;apolipoprotein receptor binding;beta-amyloid binding;binding;cation binding;chemorepellent activity;cholesterol binding;cholesterol transporter activity;enzyme activator activity;enzyme binding;enzyme inhibitor activity;enzyme regulator activity;high-density lipoprotein particle binding;high-density lipoprotein particle receptor bi…	blood microparticle;cell part;cell surface;chylomicron;cytoplasmic membrane-bounded vesicle;cytoplasmic membrane-bounded vesicle lumen;cytoplasmic part;cytoplasmic vesicle;cytoplasmic vesicle part;cytosol;discoidal high-density lipoprotein particle;early endosome;endocytic vesicle;endocytic vesicle lumen;endoplasmic reticulum lumen;endoplasmic reticulum part;endosome;extracellular membrane-bounde…	African trypanosomiasis;Fat digestion and absorption;PPAR signaling pathway;Vitamin digestion and absorption	Apolipoprotein	19.9996	15.4055	20.1455	18.286	21.3922	21.7169	19.3074	21.8301	20.5584	21.3541	20.5382	15.2894	20.4745	18.171	21.3543	21.6947	19.4407	21.8648	20.6169	21.4112	5.98668	1.57144	1.02141	6.42459	0.412966	3.0681	6.06484	1.22016	1.26972	6.57536	0.142397	3.24023	13.7059	14.7557	14.8791	16.1999
	0.30444	-0.256439	P02652	P02652	APOA2_HUMAN	APOA2	APOA2_HUMAN	Apolipoprotein A-II;Proapolipoprotein A-II;Truncated apolipoprotein A-II	acute inflammatory response;acylglycerol catabolic process;acylglycerol metabolic process;alcohol metabolic process;amine metabolic process;anatomical structure morphogenesis;biological regulation;biosynthetic process;catabolic process;cellular amine metabolic process;cellular biogenic amine metabolic process;cellular biosynthetic process;cellular catabolic process;cellular component assembly;cel…	alcohol binding;amine binding;apolipoprotein receptor binding;binding;cation binding;cholesterol binding;cholesterol transporter activity;enzyme activator activity;enzyme inhibitor activity;enzyme regulator activity;high-density lipoprotein particle binding;high-density lipoprotein particle receptor binding;identical protein binding;ion binding;lipase inhibitor activity;lipid binding;lipid transp…	blood microparticle;cell part;chylomicron;cytoplasmic part;cytosol;early endosome;endoplasmic reticulum lumen;endoplasmic reticulum part;endosome;extracellular membrane-bounded organelle;extracellular organelle;extracellular region;extracellular region part;extracellular vesicular exosome;high-density lipoprotein particle;intracellular membrane-bounded organelle;intracellular organelle;intracellu…	PPAR signaling pathway	ApoA-II	16.5377	11.8774	16.6604	15.9618	16.5581	18.6837	16.915	16.3017	17.9199	17.9609	16.8553	12.7364	16.6116	16.1741	16.7369	18.7731	17.0712	16.4249	17.9665	18.0491	4.68069	2.02331	0.953175	4.42425	1.25951	1.99905	4.00046	2.16146	0.897104	3.68852	1.35487	1.87493	12.7364	11.0899	12.4695	0
	0.530167	0.141802	P02654	P02654	APOC1_HUMAN	APOC1	APOC1_HUMAN	Apolipoprotein C-I;Truncated apolipoprotein C-I	acylglycerol metabolic process;alcohol metabolic process;biological regulation;cellular component assembly;cellular component organization;cellular component organization or biogenesis;cellular lipid metabolic process;cellular macromolecule metabolic process;cellular metabolic process;cellular process;cholesterol efflux;cholesterol metabolic process;cholesterol transport;chylomicron remnant clear…	alcohol binding;amine binding;binding;carboxylic acid binding;cation binding;enzyme activator activity;enzyme inhibitor activity;enzyme regulator activity;fatty acid binding;ion binding;lipase inhibitor activity;lipid binding;monocarboxylic acid binding;phosphatidylcholine binding;phosphatidylcholine-sterol O-acyltransferase activator activity;phospholipase inhibitor activity;phospholipid binding…	cell part;chylomicron;cytoplasmic part;endoplasmic reticulum;extracellular membrane-bounded organelle;extracellular organelle;extracellular region part;extracellular vesicular exosome;high-density lipoprotein particle;intracellular membrane-bounded organelle;intracellular organelle;intracellular part;macromolecular complex;membrane-bounded organelle;membrane-bounded vesicle;organelle;plasma lipop…		ApoC-I	14.8499	2.38904	18.5446	14.3524	14.941	18.6237	15.7093	15.0828	17.2203	16.7864	15.7196	0	18.8331	14.2474	14.9533	18.55	15.7196	15.1169	17.2925	16.6371	12.5519	0.0790977	1.35695	12.6937	-1.32428	2.43407	14.9533	-0.283159	1.47217	15.1169	-1.54064	2.38963	0	0	0	0
	1.44684	-0.53935	P02655	P02655	APOC2_HUMAN	APOC2	APOC2_HUMAN	Apolipoprotein C-II;Proapolipoprotein C-II	biological regulation;catabolic process;cellular component organization;cellular component organization or biogenesis;cellular lipid metabolic process;cellular macromolecule metabolic process;cellular metabolic process;cellular process;cellular response to stimulus;chemical homeostasis;cholesterol efflux;cholesterol homeostasis;cholesterol transport;chylomicron remnant clearance;chylomicron remod…	binding;enzyme activator activity;enzyme binding;enzyme inhibitor activity;enzyme regulator activity;identical protein binding;lipase activator activity;lipase inhibitor activity;lipid binding;lipoprotein lipase activator activity;phospholipase activator activity;phospholipase binding;protein binding;protein dimerization activity;protein homodimerization activity	cell part;chylomicron;cytoplasmic part;early endosome;endosome;extracellular membrane-bounded organelle;extracellular organelle;extracellular region;extracellular region part;extracellular space;extracellular vesicular exosome;high-density lipoprotein particle;intermediate-density lipoprotein particle;intracellular membrane-bounded organelle;intracellular organelle;intracellular part;low-density …		Apo-CII	13.6225	6.78122	14.6409	13.3244	14.3229	15.3663	14.6681	13.7836	14.9852	14.7301	14.3516	9.22142	14.7416	13.2825	14.2641	15.3958	14.598	13.8995	15.0346	14.7528	7.54169	0.725394	1.34375	7.00234	0.344213	1.4057	5.04273	0.654121	1.31546	4.67813	0.29294	1.47025	9.22142	9.992	8.69706	0
	0.0192004	-0.0121978	P02656	P02656	APOC3_HUMAN	APOC3	APOC3_HUMAN	Apolipoprotein C-III	acylglycerol catabolic process;acylglycerol metabolic process;alcohol metabolic process;biological regulation;carbohydrate homeostasis;catabolic process;cell surface receptor linked signaling pathway;cellular catabolic process;cellular chemical homeostasis;cellular component assembly;cellular component organization;cellular component organization or biogenesis;cellular glucose homeostasis;cellula…	binding;cholesterol binding;enzyme inhibitor activity;enzyme regulator activity;high-density lipoprotein particle receptor binding;lipase inhibitor activity;lipid binding;lipoprotein particle receptor binding;phospholipid binding;protein binding;receptor binding;steroid binding;sterol binding	cell part;chylomicron;cytoplasmic part;early endosome;endosome;extracellular membrane-bounded organelle;extracellular organelle;extracellular region;extracellular region part;extracellular space;extracellular vesicular exosome;high-density lipoprotein particle;intermediate-density lipoprotein particle;intracellular membrane-bounded organelle;intracellular organelle;intracellular part;macromolecul…	PPAR signaling pathway	Apo-CIII	15.4205	8.5437	17.6771	15.4087	15.2832	17.0697	16.1108	15.271	16.8066	16.6141	16.1169	12.3261	17.495	15.6103	15.1476	17.0961	16.1169	15.2348	16.8143	16.6277	6.73949	-0.607384	0.702121	6.72729	-0.870489	1.2054	2.82148	-0.398905	0.506669	2.90869	-0.680773	1.01745	12.1701	12.6088	12.3261	0
	4.77236	-0.847543	P55056	P55056	APOC4_HUMAN	APOC4	APOC4_HUMAN	Apolipoprotein C-IV	biological regulation;chemical homeostasis;homeostatic process;lipid homeostasis;lipid metabolic process;metabolic process;positive regulation of biological process;positive regulation of lipid storage;positive regulation of sequestering of triglyceride;primary metabolic process;regulation of biological process;regulation of biological quality;regulation of lipid storage;regulation of localizatio…	lipid transporter activity;substrate-specific transporter activity;transporter activity	extracellular region part;high-density lipoprotein particle;macromolecular complex;plasma lipoprotein particle;protein-lipid complex;triglyceride-rich lipoprotein particle;very-low-density lipoprotein particle		APOC4	13.4598	2.23292	17.2632	13.9481	14.2163	16.2471	14.525	13.3688	15.1199	14.2172	14.3591	0	17.0346	13.9062	14.238	16.3826	14.5482	13.5088	15.1709	14.1759	11.9834	-1.01605	0.576863	11.1358	-2.14323	0.269027	14.238	-0.652002	0.641994	13.5088	-1.86369	0.269705	0	0	0	0
	0.882772	-0.403867	P02649	P02649	APOE_HUMAN	APOE	APOE_HUMAN	Apolipoprotein E	acylglycerol catabolic process;acylglycerol metabolic process;aging;alcohol metabolic process;alpha-amino-3-hydroxy-5-methyl-4-isoxazole propionate receptor clustering;anatomical structure morphogenesis;artery morphogenesis;axon regeneration;axonogenesis;biological regulation;biosynthetic process;blood vessel morphogenesis;calcium ion homeostasis;carboxylic acid transport;catabolic process;cation…	antioxidant activity;beta-amyloid binding;binding;carbohydrate binding;cation binding;cholesterol binding;cholesterol transporter activity;cytoskeletal protein binding;enzyme activator activity;enzyme regulator activity;glycosaminoglycan binding;heparin binding;hydroxyapatite binding;identical protein binding;ion binding;lipid binding;lipid transporter activity;lipoprotein particle binding;lipopr…	blood microparticle;cell body;cell part;cell projection;chylomicron;cytoplasm;cytoplasmic membrane-bounded vesicle lumen;cytoplasmic part;cytoplasmic vesicle part;cytoskeletal part;dendrite;discoidal high-density lipoprotein particle;early endosome;endocytic vesicle lumen;endoplasmic reticulum;endosome;envelope;extracellular matrix;extracellular membrane-bounded organelle;extracellular organelle;…	Alzheimer's disease	Apolipoprotein	18.2191	14.2243	19.8233	18.3568	17.064	20.1368	18.9082	16.6601	19.6605	19.1378	18.8292	14.2111	19.73	18.3005	16.6419	20.1245	18.8292	16.5765	19.6313	19.1639	2.83973	0.313534	0.551355	2.43586	-0.162771	0.780985	2.43083	0.394455	0.528708	2.36544	-0.0986938	0.863447	13.432	13.4148	13.5035	14.2111
	4.42054	-0.799824	Q13790	Q13790	APOF_HUMAN	APOF	APOF_HUMAN	Apolipoprotein F	acylglycerol metabolic process;alcohol metabolic process;cellular lipid metabolic process;cellular metabolic process;cellular process;cholesterol efflux;cholesterol metabolic process;cholesterol transport;establishment of localization;glycerol ether metabolic process;glycerolipid metabolic process;lipid metabolic process;lipid transport;metabolic process;neutral lipid metabolic process;organic et…	binding;cholesterol binding;lipid binding;lipid transporter activity;protein binding;receptor binding;steroid binding;sterol binding;substrate-specific transporter activity;transporter activity	extracellular region;extracellular region part;high-density lipoprotein particle;low-density lipoprotein particle;macromolecular complex;plasma lipoprotein particle;protein-lipid complex		Apolipo_F	11.8721	6.73483	12.8986	10.919	14.5334	12.7956	11.9381	13.7336	11.374	11.9221	12.1356	9.32832	12.6722	11.0093	14.574	12.8475	11.9606	13.7017	11.3062	11.8121	7.79861	-0.103034	1.01905	6.99878	-1.52464	1.0031	5.24565	0.175354	0.95127	4.3734	-1.366	0.802761	11.271	8.49677	9.32832	0
	1.4141	0.597855	P02749	P02749	APOH_HUMAN	APOH	APOH_HUMAN	Beta-2-glycoprotein 1	acylglycerol metabolic process;acylglycerol transport;biological regulation;blood coagulation, intrinsic pathway;cellular lipid metabolic process;cellular metabolic process;cellular process;establishment of localization;glycerol ether metabolic process;glycerolipid metabolic process;lipid metabolic process;lipid transport;macromolecule metabolic process;metabolic process;negative regulation of an…	binding;carbohydrate binding;enzyme activator activity;enzyme regulator activity;glycoprotein binding;glycosaminoglycan binding;heparin binding;identical protein binding;lipase activator activity;lipid binding;lipoprotein lipase activator activity;pattern binding;phospholipid binding;polysaccharide binding;protein binding	cell part;cell surface;chylomicron;extracellular membrane-bounded organelle;extracellular organelle;extracellular region part;extracellular space;extracellular vesicular exosome;high-density lipoprotein particle;macromolecular complex;membrane-bounded organelle;membrane-bounded vesicle;organelle;plasma lipoprotein particle;protein-lipid complex;triglyceride-rich lipoprotein particle;very-low-dens…		Sushi;Sushi_2	15.0716	8.61304	15.7965	15.3339	14.2493	17.1492	15.4627	14.8472	18.4586	15.7341	15.4791	10.9951	15.9993	15.3092	13.9949	17.3181	15.4913	14.7977	18.4797	15.6539	5.63627	1.35269	0.128783	6.23413	2.66212	0.400192	2.99987	1.31876	0.182023	3.80265	2.48036	0.34467	10.9951	10.795	11.4319	9.80825
	0	0	O95445	O95445	APOM_HUMAN	APOM	APOM_HUMAN	Apolipoprotein M	biological regulation;cellular component assembly;cellular component organization;cellular component organization or biogenesis;cellular lipid metabolic process;cellular macromolecule metabolic process;cellular metabolic process;cellular process;cellular response to stimulus;chemical homeostasis;cholesterol efflux;cholesterol homeostasis;cholesterol transport;detection of abiotic stimulus;detecti…	antioxidant activity;binding;lipid binding;lipid transporter activity;phospholipid binding;substrate-specific transporter activity;transporter activity	cell part;discoidal high-density lipoprotein particle;extracellular membrane-bounded organelle;extracellular organelle;extracellular region;extracellular region part;extracellular vesicular exosome;high-density lipoprotein particle;integral to membrane;integral to plasma membrane;intrinsic to membrane;intrinsic to plasma membrane;low-density lipoprotein particle;macromolecular complex;membrane pa…		ApoM	2.89001	0	0	3.98695	0	6.30383	1.18897	0	14.5303	0	0	0	0	0	0	10.2946	0	0	14.6598	0	0	6.30383	-2.79798	0	14.5303	-3.98695	0	10.2946	0	0	14.6598	0	0	0	0	0
	1.83316	-0.559783	O95445;O95445-2	O95445;O95445-2	APOM_HUMAN	APOM	APOM_HUMAN	Apolipoprotein M	biological regulation;cellular component assembly;cellular component organization;cellular component organization or biogenesis;cellular lipid metabolic process;cellular macromolecule metabolic process;cellular metabolic process;cellular process;cellular response to stimulus;chemical homeostasis;cholesterol efflux;cholesterol homeostasis;cholesterol transport;detection of abiotic stimulus;detecti…	antioxidant activity;binding;lipid binding;lipid transporter activity;phospholipid binding;substrate-specific transporter activity;transporter activity	cell part;discoidal high-density lipoprotein particle;extracellular membrane-bounded organelle;extracellular organelle;extracellular region;extracellular region part;extracellular vesicular exosome;high-density lipoprotein particle;integral to membrane;integral to plasma membrane;intrinsic to membrane;intrinsic to plasma membrane;low-density lipoprotein particle;macromolecular complex;membrane pa…		ApoM	14.3942	1.97371	15.6777	14.135	14.4786	18.7	15.4966	13.9188	18.3756	16.7919	15.3714	0	15.9168	14.0851	14.3391	18.5532	15.585	13.7872	18.4988	16.9668	12.5048	3.02234	1.36157	11.9451	2.69797	2.65694	14.3391	2.63634	1.49989	13.7872	2.58204	2.88172	0	9.36324	0	0
	0.19322	-1.00061	P61204;P84077	P61204;P84077	ARF1_HUMAN;ARF3_HUMAN	ARF1;ARF3	ARF1_HUMAN;ARF3_HUMAN	ADP-ribosylation factor 1;ADP-ribosylation factor 3	antigen processing and presentation;antigen processing and presentation of exogenous antigen;antigen processing and presentation of exogenous peptide antigen;antigen processing and presentation of exogenous peptide antigen via MHC class II;antigen processing and presentation of peptide antigen;antigen processing and presentation of peptide antigen via MHC class II;antigen processing and presentat…	binding;catalytic activity;GTP binding;GTPase activity;guanyl nucleotide binding;guanyl ribonucleotide binding;hydrolase activity;hydrolase activity, acting on acid anhydrides;hydrolase activity, acting on acid anhydrides, in phosphorus-containing anhydrides;molecular transducer activity;nucleoside-triphosphatase activity;nucleotide binding;purine nucleotide binding;purine ribonucleoside triphosp…	adherens junction;anchoring junction;cell junction;cell leading edge;cell part;cell projection;cell-substrate adherens junction;cell-substrate junction;contractile fiber part;cytoplasmic part;cytoskeletal part;cytosol;extracellular membrane-bounded organelle;extracellular organelle;extracellular region part;extracellular vesicular exosome;focal adhesion;Golgi apparatus part;Golgi membrane;intrace…	Vibrio cholerae infection	Arf	3.85096	1.03925	1.12866	0	3.11573	8.17059	2.10868	2.11512	9.5915	7.38912	0	0	0	0	0	9.29442	0	0	9.57644	9.1582	2.07648	7.04193	2.10868	1.07587	8.46283	7.38912	0	9.29442	0	0	9.57644	9.1582	0	9.35326	0	0
	0	0	Q96EG1	Q96EG1	ARSG_HUMAN	ARSG	ARSG_HUMAN	Arylsulfatase G	cellular lipid metabolic process;cellular macromolecule metabolic process;cellular metabolic process;cellular process;cellular protein metabolic process;glycolipid metabolic process;glycosphingolipid metabolic process;lipid metabolic process;macromolecule metabolic process;macromolecule modification;membrane lipid metabolic process;metabolic process;post-translational protein modification;primary…	arylsulfatase activity;binding;catalytic activity;cation binding;hydrolase activity;hydrolase activity, acting on ester bonds;ion binding;metal ion binding;sulfuric ester hydrolase activity	cell part;cytoplasmic part;endoplasmic reticulum;endoplasmic reticulum lumen;endoplasmic reticulum part;extracellular region part;extracellular space;intracellular membrane-bounded organelle;intracellular organelle;intracellular organelle lumen;intracellular organelle part;intracellular part;lysosome;lytic vacuole;membrane-bounded organelle;membrane-enclosed lumen;organelle;organelle lumen;organe…	Lysosome	Sulfatase	2.1757	0	0	0	0	8.95589	0	0	8.97986	1.64553	0	0	0	0	0	8.92977	0	0	9.02984	0	0	8.95589	0	0	8.97986	1.64553	0	8.92977	0	0	9.02984	0	0	0	0	0
	0.820933	-1.75225	P17405;P17405-4	P17405;P17405-4	ASM_HUMAN	SMPD1	ASM_HUMAN	Sphingomyelin phosphodiesterase	anatomical structure development;biological regulation;biosynthetic process;catabolic process;cellular biosynthetic process;cellular catabolic process;cellular lipid catabolic process;cellular lipid metabolic process;cellular metabolic process;cellular process;cellular response to stimulus;ceramide biosynthetic process;ceramide metabolic process;developmental process;glycolipid metabolic process;…	catalytic activity;hydrolase activity;hydrolase activity, acting on ester bonds;hydrolase activity, acting on glycosyl bonds;lipase activity;phospholipase activity;phosphoric diester hydrolase activity;phosphoric ester hydrolase activity;sphingomyelin phosphodiesterase activity	cell part;cytoplasmic membrane-bounded vesicle;cytoplasmic part;cytoplasmic vesicle;endosome;extracellular membrane-bounded organelle;extracellular organelle;extracellular region part;extracellular space;extracellular vesicular exosome;intracellular membrane-bounded organelle;intracellular organelle;intracellular organelle lumen;intracellular organelle part;intracellular part;lamellar body;lysoso…	Lysosome;Sphingolipid metabolism	Metallophos	1.71975	0	0.934587	0.924253	1.75225	2.196	0	0	8.84381	0.826865	0	0	0	0	0	0	0	0	8.84829	0	1.75225	1.26142	-0.924253	0	7.90922	-0.0973882	0	0	0	0	8.84829	0	0	0	0	0
	0.162641	-0.849873	P06576	P06576	ATPB_HUMAN	ATP5B	ATPB_HUMAN	ATP synthase subunit beta, mitochondrial	anatomical structure formation involved in morphogenesis;angiogenesis;ATP biosynthetic process;ATP hydrolysis coupled proton transport;ATP metabolic process;ATP synthesis coupled proton transport;biological regulation;biosynthetic process;cation homeostasis;cation transport;cell differentiation;cellular biosynthetic process;cellular cation homeostasis;cellular chemical homeostasis;cellular compon…	active transmembrane transporter activity;adenyl nucleotide binding;adenyl ribonucleotide binding;ATP binding;ATPase activity;ATPase activity, coupled;ATPase activity, coupled to movement of substances;ATPase activity, coupled to transmembrane movement of ions;ATPase activity, coupled to transmembrane movement of substances;binding;catalytic activity;cation transmembrane transporter activity;cati…	cell part;cell surface;cytoplasmic part;extracellular membrane-bounded organelle;extracellular organelle;extracellular region part;extracellular vesicular exosome;intracellular membrane-bounded organelle;intracellular non-membrane-bounded organelle;intracellular organelle;intracellular organelle lumen;intracellular organelle part;intracellular part;macromolecular complex;membrane;membrane part;me…	Alzheimer's disease;Huntington's disease;Oxidative phosphorylation;Parkinson's disease	ATP-synt_ab;ATP-synt_ab_C;ATP-synt_ab_N	4.06312	3.05928	4.18852	7.51044	6.21237	2.90765	3.18169	5.36249	0.697282	3.44832	0	0	0	9.27715	8.69648	0	0	7.43141	0	0	3.15308	-1.28087	-4.32875	2.30321	-3.49124	-4.06211	8.69648	0	-9.27715	7.43141	0	-9.27715	0	9.09146	8.79871	0
	0.447796	2.06319	P61769	P61769	B2MG_HUMAN	B2M	B2MG_HUMAN	Beta-2-microglobulin;Beta-2-microglobulin form pI 5.3	anatomical structure homeostasis;antigen processing and presentation;antigen processing and presentation of exogenous antigen;antigen processing and presentation of exogenous peptide antigen;antigen processing and presentation of exogenous peptide antigen via MHC class I;antigen processing and presentation of exogenous peptide antigen via MHC class I, TAP-dependent;antigen processing and presenta…	binding;identical protein binding;protein binding	adherens junction;anchoring junction;cell junction;cell part;cell-substrate adherens junction;cell-substrate junction;coated vesicle membrane;cytoplasm;cytoplasmic part;cytoplasmic vesicle membrane;cytoplasmic vesicle part;early endosome lumen;early endosome membrane;endocytic vesicle membrane;endoplasmic reticulum lumen;endoplasmic reticulum part;endosomal part;endosome lumen;endosome membrane;E…	Antigen processing and presentation	C1-set	3.8793	0	1.08823	4.46869	2.12404	3.93857	4.06741	4.18723	8.88739	6.15213	0	0	0	0	0	0	0	0	8.94257	8.93199	2.12404	2.85034	-0.40128	4.18723	7.79916	1.68344	0	0	0	0	8.94257	8.93199	0	0	0	0
	0	0	P35613;P35613-2	P35613;P35613-2;P35613-3;P35613-4	BASI_HUMAN	BSG	BASI_HUMAN	Basigin	anatomical structure development;anatomical structure morphogenesis;biological regulation;blood coagulation;carboxylic acid metabolic process;cell migration;cell motility;cell surface receptor linked signaling pathway;cellular component disassembly;cellular component disassembly at cellular level;cellular component movement;cellular component organization;cellular component organization at cellul…	binding;carbohydrate binding;mannose binding;monosaccharide binding;sugar binding	acrosomal membrane;adherens junction;anchoring junction;cell junction;cell part;cell-substrate adherens junction;cell-substrate junction;cytoplasmic membrane-bounded vesicle;cytoplasmic part;cytoplasmic vesicle;cytoplasmic vesicle membrane;cytoplasmic vesicle part;extracellular membrane-bounded organelle;extracellular organelle;extracellular region part;extracellular vesicular exosome;focal adhes…		I-set	1.89836	0	0	0	0	8.65732	0	0	8.42792	0	0	0	0	0	0	8.67123	0	0	8.48497	0	0	8.65732	0	0	8.42792	0	0	8.67123	0	0	8.48497	0	0	0	0	0
	0.28392	-1.04715	Q15582	Q15582	BGH3_HUMAN	TGFBI	BGH3_HUMAN	Transforming growth factor-beta-induced protein ig-h3	anatomical structure formation involved in morphogenesis;angiogenesis;biological adhesion;biological regulation;cell adhesion;cell differentiation;cell proliferation;cellular component organization;cellular component organization at cellular level;cellular component organization or biogenesis;cellular component organization or biogenesis at cellular level;cellular developmental process;cellular p…	binding;collagen binding;extracellular matrix binding;integrin binding;protein binding;protein complex binding;receptor binding	basement membrane;cell part;cytoplasmic part;extracellular matrix;extracellular matrix part;extracellular membrane-bounded organelle;extracellular organelle;extracellular region;extracellular region part;extracellular space;extracellular vesicular exosome;Golgi apparatus part;intracellular organelle part;intracellular part;membrane;membrane-bounded organelle;membrane-bounded vesicle;organelle;org…		Fasciclin	3.81375	0	2.14344	1.96582	1.96575	6.87054	3.00315	0.918601	10.1532	7.3033	0	0	0	0	0	8.74265	0	0	10.1825	9.22586	1.96575	4.7271	1.03734	0.918601	8.00973	5.33748	0	8.74265	0	0	10.1825	9.22586	0	0	0	0
	0.223342	0.731322	Q9NP55;Q9NP55-2	Q9NP55;Q9NP55-2	BPIA1_HUMAN	BPIFA1	BPIA1_HUMAN	BPI fold-containing family A member 1	antibacterial humoral response;antimicrobial humoral response;biological regulation;chemical homeostasis;defense response;defense response to bacterium;homeostatic process;humoral immune response;immune response;immune system process;innate immune response;multicellular organismal process;multicellular organismal water homeostasis;multi-organism process;regulation of biological quality;regulation…	binding;lipid binding	extracellular region;extracellular region part;extracellular space		LBP_BPI_CETP	2.79247	0	2.14467	0.888772	0.859329	6.51508	4.07615	1.59065	7.11512	1.94248	0	0	0	0	0	8.07203	0	0	6.90223	0	0.859329	4.37041	3.18737	1.59065	4.97045	1.05371	0	8.07203	0	0	6.90223	0	0	0	0	0
	0.478607	-1.02276	P43251;P43251-2;P43251-3;P43251-4	P43251;P43251-2;P43251-3;P43251-4	BTD_HUMAN	BTD	BTD_HUMAN	Biotinidase	anatomical structure development;biotin metabolic process;carboxylic acid metabolic process;cellular amide metabolic process;cellular ketone metabolic process;cellular metabolic process;cellular nitrogen compound metabolic process;cellular process;central nervous system development;cofactor metabolic process;developmental process;epidermis development;heterocycle metabolic process;metabolic proce…	biotin carboxylase activity;biotinidase activity;catalytic activity;hydrolase activity;hydrolase activity, acting on carbon-nitrogen (but not peptide) bonds;hydrolase activity, acting on carbon-nitrogen (but not peptide) bonds, in linear amides;ligase activity;ligase activity, forming carbon-nitrogen bonds	apical part of cell;cell part;cytoplasmic part;extracellular membrane-bounded organelle;extracellular organelle;extracellular region;extracellular region part;extracellular space;extracellular vesicular exosome;intracellular non-membrane-bounded organelle;intracellular organelle;intracellular organelle lumen;intracellular organelle part;intracellular part;membrane-bounded organelle;membrane-bound…	Biotin metabolism;Vitamin digestion and absorption	CN_hydrolase	3.15937	0	0	5.04402	1.02276	6.89561	2.96372	0	9.0217	3.48652	0	0	0	7.51799	0	8.76451	0	0	9.00862	0	1.02276	6.89561	-2.0803	0	9.0217	-1.5575	0	8.76451	-7.51799	0	9.00862	-7.51799	0	0	0	0
	0.502184	1.13783	P02745	P02745	C1QA_HUMAN	C1QA	C1QA_HUMAN	Complement C1q subcomponent subunit A	activation of immune response;biological regulation;cell communication;cell-cell signaling;cellular process;complement activation;complement activation, classical pathway;defense response;humoral immune response;immune effector process;immune response;immune system process;innate immune response;macromolecule metabolic process;metabolic process;positive regulation of biological process;positive r…		collagen;complement component C1 complex;extracellular matrix part;extracellular membrane-bounded organelle;extracellular organelle;extracellular region;extracellular region part;extracellular vesicular exosome;macromolecular complex;membrane-bounded organelle;membrane-bounded vesicle;organelle;protein complex;vesicle	Chagas disease (American trypanosomiasis);Complement and coagulation cascades;Prion diseases;Staphylococcus aureus infection;Systemic lupus erythematosus	C1q;Collagen	9.55491	1.04379	7.80728	13.0162	8.49606	10.7546	12.9411	9.63389	9.71029	12.5911	10.273	0	9.42795	12.8777	9.20666	10.8476	12.9681	9.68934	9.79061	12.67	7.45227	2.9473	-0.0750875	8.5901	1.90302	-0.425073	9.20666	1.41961	0.0904236	9.68934	0.362667	-0.207659	0	0	9.39409	0
	0.631661	1.49294	P02746	P02746	C1QB_HUMAN	C1QB	C1QB_HUMAN	Complement C1q subcomponent subunit B	activation of immune response;anatomical structure development;biological regulation;complement activation;complement activation, classical pathway;defense response;developmental process;humoral immune response;immune effector process;immune response;immune system process;innate immune response;inner ear development;macromolecule metabolic process;metabolic process;positive regulation of biologic…		blood microparticle;collagen;complement component C1 complex;extracellular matrix part;extracellular membrane-bounded organelle;extracellular organelle;extracellular region;extracellular region part;extracellular vesicular exosome;macromolecular complex;membrane-bounded organelle;membrane-bounded vesicle;organelle;protein complex;vesicle	Chagas disease (American trypanosomiasis);Complement and coagulation cascades;Prion diseases;Staphylococcus aureus infection;Systemic lupus erythematosus	C1q;Collagen	10.4306	2.25256	8.66087	13.7131	9.37203	11.1502	13.7434	10.865	10.7262	13.3924	11.0938	0	10.5393	13.757	10.3299	11.0998	13.869	10.5617	10.7368	13.3778	7.11947	2.48932	0.0302944	8.61241	2.06532	-0.32062	10.3299	0.560439	0.111942	10.5617	0.197474	-0.379181	0	0	10.1633	0
	0.653506	0.394473	P02747	P02747	C1QC_HUMAN	C1QC	C1QC_HUMAN	Complement C1q subcomponent subunit C	activation of immune response;biological regulation;complement activation;complement activation, classical pathway;defense response;humoral immune response;immune effector process;immune response;immune system process;innate immune response;macromolecule metabolic process;metabolic process;negative regulation of biological process;negative regulation of cell differentiation;negative regulation of…		blood microparticle;collagen;extracellular matrix part;extracellular membrane-bounded organelle;extracellular organelle;extracellular region;extracellular region part;extracellular space;extracellular vesicular exosome;membrane-bounded organelle;membrane-bounded vesicle;organelle;vesicle	Chagas disease (American trypanosomiasis);Complement and coagulation cascades;Prion diseases;Staphylococcus aureus infection;Systemic lupus erythematosus	C1q;Collagen	12.0864	6.27186	11.5514	15.1428	10.6447	12.2034	15.1489	11.0392	12.0628	14.7124	12.0293	8.91958	11.6161	15.1414	10.4045	12.2283	15.2243	11.0928	12.0682	14.6848	4.37284	0.651986	0.00610924	4.76731	0.511421	-0.430392	1.48492	0.612219	0.0829515	2.17323	0.452118	-0.456564	8.91958	10.0478	10.1896	0
	0.876377	0.321618	P00736	P00736	C1R_HUMAN	C1R	C1R_HUMAN	Complement C1r subcomponent;Complement C1r subcomponent heavy chain;Complement C1r subcomponent light chain	activation of immune response;biological regulation;complement activation;complement activation, classical pathway;defense response;humoral immune response;immune effector process;immune response;immune system process;innate immune response;macromolecule metabolic process;metabolic process;positive regulation of biological process;positive regulation of immune response;positive regulation of immu…	binding;calcium ion binding;catalytic activity;cation binding;endopeptidase activity;hydrolase activity;ion binding;metal ion binding;peptidase activity;peptidase activity, acting on L-amino acid peptides;serine hydrolase activity;serine-type endopeptidase activity;serine-type peptidase activity	blood microparticle;extracellular membrane-bounded organelle;extracellular organelle;extracellular region;extracellular region part;extracellular vesicular exosome;membrane-bounded organelle;membrane-bounded vesicle;organelle;vesicle	Complement and coagulation cascades;Phagosome;Staphylococcus aureus infection;Systemic lupus erythematosus	CUB;Sushi;Trypsin	10.0324	2.13304	11.222	11.0362	12.0946	10.141	9.6516	12.4163	10.9405	10.6562	10.8553	0	10.7	11.2046	11.9739	10.2579	10.7667	12.4241	10.8825	10.8071	9.9616	-1.08101	-1.38461	10.2832	-0.281521	-0.380018	11.9739	-0.442094	-0.437942	12.4241	0.182512	-0.397579	0	0	0	0
	0.776386	0.420442	P00736;Q9NZP8	Q9NZP8;P00736	C1RL_HUMAN;C1R_HUMAN	C1R;C1RL	C1R_HUMAN;C1RL_HUMAN	Complement C1r subcomponent;Complement C1r subcomponent heavy chain;Complement C1r subcomponent light chain;Complement C1r subcomponent-like protein	activation of immune response;biological regulation;complement activation;complement activation, classical pathway;defense response;humoral immune response;immune effector process;immune response;immune system process;innate immune response;macromolecule metabolic process;metabolic process;positive regulation of biological process;positive regulation of immune response;positive regulation of immu…	binding;calcium ion binding;catalytic activity;cation binding;endopeptidase activity;hydrolase activity;ion binding;metal ion binding;peptidase activity;peptidase activity, acting on L-amino acid peptides;serine hydrolase activity;serine-type endopeptidase activity;serine-type peptidase activity	blood microparticle;extracellular membrane-bounded organelle;extracellular organelle;extracellular region;extracellular region part;extracellular space;extracellular vesicular exosome;membrane-bounded organelle;membrane-bounded vesicle;organelle;vesicle	Complement and coagulation cascades;Phagosome;Staphylococcus aureus infection;Systemic lupus erythematosus	CUB;Sushi;Trypsin	6.1792	1.0383	9.79747	1.20856	11.7915	10.1401	1.06244	12.212	8.36237	0	9.51866	0	11.0503	0	11.6762	10.0341	0	12.2517	9.31992	0	10.7532	0.342618	-0.146122	11.1737	-1.43511	-1.20856	11.6762	-1.01622	0	12.2517	-1.73041	0	0	0	0	0
	1.41671	0.535877	P09871	P09871	C1S_HUMAN	C1S	C1S_HUMAN	Complement C1s subcomponent;Complement C1s subcomponent heavy chain;Complement C1s subcomponent light chain	activation of immune response;biological regulation;complement activation;complement activation, classical pathway;defense response;humoral immune response;immune effector process;immune response;immune system process;innate immune response;macromolecule metabolic process;metabolic process;positive regulation of biological process;positive regulation of immune response;positive regulation of immu…	binding;calcium ion binding;catalytic activity;cation binding;endopeptidase activity;hydrolase activity;identical protein binding;ion binding;metal ion binding;peptidase activity;peptidase activity, acting on L-amino acid peptides;protein binding;serine hydrolase activity;serine-type endopeptidase activity;serine-type peptidase activity	blood microparticle;extracellular membrane-bounded organelle;extracellular organelle;extracellular region;extracellular region part;extracellular vesicular exosome;membrane-bounded organelle;membrane-bounded vesicle;organelle;vesicle	Complement and coagulation cascades;Staphylococcus aureus infection;Systemic lupus erythematosus	CUB;Sushi;Trypsin	11.0338	2.35097	12.927	12.1578	12.4387	11.5075	11.3973	12.9746	11.9947	11.5553	11.8297	0	12.2554	11.9912	12.3188	11.5386	11.6649	12.8261	12.0114	11.5091	10.0878	-1.41952	-0.760579	10.6236	-0.932257	-0.602534	12.3188	-0.716796	-0.326314	12.8261	-0.243963	-0.482099	0	0	10.0039	0
	0.0197831	-0.0162312	P09871;P48740;P48740-4	P09871;P48740;P48740-2;P48740-3;P48740-4	C1S_HUMAN;MASP1_HUMAN	C1S;MASP1	C1S_HUMAN;MASP1_HUMAN	Complement C1s subcomponent;Complement C1s subcomponent heavy chain;Complement C1s subcomponent light chain;Mannan-binding lectin serine protease 1;Mannan-binding lectin serine protease 1 heavy chain;Mannan-binding lectin serine protease 1 light chain	activation of immune response;biological regulation;cellular component organization;cellular component organization or biogenesis;cellular membrane organization;cellular process;complement activation;complement activation, classical pathway;complement activation, lectin pathway;defense response;endocytosis;establishment of localization;humoral immune response;immune effector process;immune respon…	binding;calcium ion binding;calcium-dependent protein binding;catalytic activity;cation binding;endopeptidase activity;hydrolase activity;identical protein binding;ion binding;metal ion binding;peptidase activity;peptidase activity, acting on L-amino acid peptides;protein binding;protein dimerization activity;protein homodimerization activity;serine hydrolase activity;serine-type endopeptidase ac…	blood microparticle;extracellular membrane-bounded organelle;extracellular organelle;extracellular region;extracellular region part;extracellular space;extracellular vesicular exosome;membrane-bounded organelle;membrane-bounded vesicle;organelle;vesicle	Complement and coagulation cascades;Staphylococcus aureus infection;Systemic lupus erythematosus	CUB;EGF_CA;Sushi;Trypsin	8.51896	0	11.0648	6.7971	11.8547	10.2748	3.53532	11.8384	10.9718	10.3337	10.6005	0	10.4114	11.6382	11.95	10.3715	0	11.8953	11.2928	10.2687	11.8547	-0.790071	-3.26178	11.8384	-0.0930328	3.53663	11.95	-0.0398149	-11.6382	11.8953	0.881425	-1.36949	0	0	0	0
	5.93023	-0.499652	P04003	P04003	C4BPA_HUMAN	C4BPA	C4BPA_HUMAN	C4b-binding protein alpha chain	activation of immune response;biological regulation;complement activation;complement activation, classical pathway;defense response;humoral immune response;immune effector process;immune response;immune system process;innate immune response;macromolecule metabolic process;metabolic process;negative regulation of biological process;negative regulation of complement activation;negative regulation o…		blood microparticle;cell part;extracellular region;extracellular region part;extracellular space;membrane;other organism cell;other organism part;plasma membrane	Complement and coagulation cascades	Sushi	14.2261	9.55414	14.7607	13.7684	15.7625	16.4973	14.0874	15.2629	14.7932	13.548	14.468	12.2783	14.3438	13.6966	15.7559	16.4732	14.2555	15.3195	14.7797	13.5519	6.20837	1.73659	0.318933	5.70872	0.0324984	-0.22049	3.47764	2.12947	0.558922	3.04123	0.435944	-0.144696	12.578	12.7749	12.8775	15.6219
	1.10567	0.319679	P20851;P20851-2	P20851;P20851-2	C4BPB_HUMAN	C4BPB	C4BPB_HUMAN	C4b-binding protein beta chain	activation of immune response;biological regulation;blood coagulation;coagulation;complement activation;complement activation, classical pathway;defense response;hemostasis;humoral immune response;immune effector process;immune response;immune system process;innate immune response;macromolecule metabolic process;metabolic process;multicellular organismal process;negative regulation of biological …		cell part;extracellular region;extracellular region part;extracellular space;membrane;other organism cell;other organism part;plasma membrane	Complement and coagulation cascades	Sushi	10.0892	0	10.0996	11.5525	11.5247	11.9671	11.3572	11.8444	11.3524	11.105	11.3525	0	10.9557	11.4996	11.5097	11.9228	11.3131	11.9336	11.2929	11.0982	11.5247	1.86749	-0.195242	11.8444	1.2528	-0.447437	11.5097	0.967033	-0.186522	11.9336	0.337168	-0.401408	0	0	0	0
	1.08478	1.95905	P55285;P55285-2	P55285;P55285-2	CADH6_HUMAN	CDH6	CADH6_HUMAN	Cadherin-6	adherens junction organization;biological adhesion;cell adhesion;cell junction assembly;cell junction organization;cell-cell adhesion;cell-cell junction organization;cellular component assembly;cellular component assembly at cellular level;cellular component organization;cellular component organization at cellular level;cellular component organization or biogenesis;cellular component organization…	binding;calcium ion binding;cation binding;ion binding;metal ion binding	cell part;extracellular membrane-bounded organelle;extracellular organelle;extracellular region part;extracellular vesicular exosome;integral to membrane;intrinsic to membrane;membrane;membrane part;membrane-bounded organelle;membrane-bounded vesicle;organelle;plasma membrane;vesicle		Cadherin;Cadherin_C	2.92437	0	0.765735	0	8.0965	0.71949	0	10.0555	6.68203	0	0	0	0	0	9.03628	0	0	9.951	9.72341	0	8.0965	-0.0462446	0	10.0555	5.91629	0	9.03628	0	0	9.951	9.72341	0	0	0	0	0
	0.0407268	-0.159685	P23280	P23280;P23280-2;P23280-3	CAH6_HUMAN	CA6	CAH6_HUMAN	Carbonic anhydrase 6	anion transport;bicarbonate transport;cellular metabolic process;cellular process;detection of chemical stimulus;detection of chemical stimulus involved in sensory perception;detection of chemical stimulus involved in sensory perception of bitter taste;detection of chemical stimulus involved in sensory perception of taste;detection of stimulus;detection of stimulus involved in sensory perception;…	binding;carbonate dehydratase activity;carbon-oxygen lyase activity;catalytic activity;cation binding;hydro-lyase activity;ion binding;lyase activity;metal ion binding;transition metal ion binding;zinc ion binding	cell part;cytoplasm;extracellular membrane-bounded organelle;extracellular organelle;extracellular region;extracellular region part;extracellular space;extracellular vesicular exosome;intracellular part;membrane-bounded organelle;membrane-bounded vesicle;organelle;vesicle	Nitrogen metabolism	Carb_anhydrase	1.5159	0	1.01323	0	1.0652	0.844718	0	0.905513	9.09098	0.723495	0	0	0	0	0	0	0	0	9.07786	0	1.0652	-0.168515	0	0.905513	8.07774	0.723495	0	0	0	0	9.07786	0	0	0	0	0
	0	0	Q86VP6;Q86VP6-2	Q86VP6;Q86VP6-2	CAND1_HUMAN	CAND1	CAND1_HUMAN	Cullin-associated NEDD8-dissociated protein 1	biological regulation;cell differentiation;cellular component assembly;cellular component assembly at cellular level;cellular component organization;cellular component organization at cellular level;cellular component organization or biogenesis;cellular component organization or biogenesis at cellular level;cellular developmental process;cellular macromolecular complex assembly;cellular macromole…		cell part;cullin-RING ubiquitin ligase complex;cytoplasm;extracellular membrane-bounded organelle;extracellular organelle;extracellular region part;extracellular vesicular exosome;intracellular membrane-bounded organelle;intracellular organelle;intracellular organelle part;intracellular part;macromolecular complex;membrane;membrane-bounded organelle;membrane-bounded vesicle;nuclear part;nucleopla…		TIP120	1.64715	0	0	0	0	4.60894	0	0	8.29379	1.92167	0	0	0	0	0	7.90099	0	0	8.14797	0	0	4.60894	0	0	8.29379	1.92167	0	7.90099	0	0	8.14797	0	0	0	0	0
	0.478607	-0.917053	Q96IY4	Q96IY4;Q96IY4-2	CBPB2_HUMAN	CPB2	CBPB2_HUMAN	Carboxypeptidase B2	biological regulation;blood coagulation;carbohydrate homeostasis;cellular chemical homeostasis;cellular glucose homeostasis;cellular homeostasis;cellular process;cellular response to carbohydrate stimulus;cellular response to chemical stimulus;cellular response to glucose stimulus;cellular response to hexose stimulus;cellular response to monosaccharide stimulus;cellular response to organic substa…	binding;carboxypeptidase activity;catalytic activity;cation binding;exopeptidase activity;hydrolase activity;ion binding;metal ion binding;metallocarboxypeptidase activity;metalloexopeptidase activity;metallopeptidase activity;peptidase activity;peptidase activity, acting on L-amino acid peptides;transition metal ion binding;zinc ion binding	extracellular membrane-bounded organelle;extracellular organelle;extracellular region part;extracellular space;extracellular vesicular exosome;membrane-bounded organelle;membrane-bounded vesicle;organelle;vesicle	Complement and coagulation cascades;Pancreatic secretion;Protein digestion and absorption	Peptidase_M14;Propep_M14	4.85402	0	1.13002	4.56884	0.917053	9.29806	5.40968	0	11.0967	11.2658	0	0	0	0	0	9.41081	9.37743	0	11.0747	11.374	0.917053	8.16804	0.84084	0	9.9667	6.69694	0	9.41081	9.37743	0	11.0747	11.374	0	0	0	0
	0.264862	1.03243	Q9C0I3	Q9C0I3;Q9C0I3-2	CCSE1_HUMAN	CCSER1	CCSE1_HUMAN	Serine-rich coiled-coil domain-containing protein 1						2.71429	0	0	0	0.988553	10.4341	0	2.02098	10.985	0	0	0	0	0	0	10.4867	0	0	10.7323	0	0.988553	10.4341	0	2.02098	10.985	0	0	10.4867	0	0	10.7323	0	0	0	0	0
	3.56715	-0.842683	P08571	P08571	CD14_HUMAN	CD14	CD14_HUMAN	Monocyte differentiation antigen CD14;Monocyte differentiation antigen CD14, membrane-bound form;Monocyte differentiation antigen CD14, urinary form	activation of immune response;activation of innate immune response;apoptosis;biological regulation;cell death;cell surface receptor linked signaling pathway;cellular component organization;cellular component organization or biogenesis;cellular membrane organization;cellular process;cellular response to biotic stimulus;cellular response to lipopolysaccharide;cellular response to lipoteichoic acid;…	binding;carbohydrate binding;glycosaminoglycan binding;lipopolysaccharide binding;lipoteichoic acid binding;molecular transducer activity;opsonin binding;opsonin receptor activity;pattern binding;pattern recognition receptor activity;peptidoglycan binding;peptidoglycan receptor activity;polysaccharide binding;protein binding;receptor activity;signal transducer activity;signaling receptor activity…	anchored to membrane;cell part;cell surface;cytoplasmic part;endosomal part;endosome membrane;extracellular membrane-bounded organelle;extracellular organelle;extracellular region;extracellular region part;extracellular space;extracellular vesicular exosome;intracellular organelle part;intracellular part;intrinsic to membrane;membrane;membrane part;membrane raft;membrane-bounded organelle;membran…	Amoebiasis;Hematopoietic cell lineage;ko05152;MAPK signaling pathway;Pathogenic Escherichia coli infection;Phagosome;Regulation of actin cytoskeleton;Toll-like receptor signaling pathway	LRR_1	12.5992	2.26206	12.9577	11.6283	11.7967	18.1301	14.0516	10.9541	17.3802	14.2319	12.6398	0	12.6398	11.6257	11.8392	18.1505	14.3282	10.8879	17.4016	14.1074	9.53468	5.17235	2.4233	8.69199	4.4225	2.60361	11.8392	5.51078	2.70252	10.8879	4.76184	2.48169	0	8.7006	0	11.658
	0.478607	0.888356	Q9NNX6;Q9NNX6-3;Q9NNX6-6	Q9NNX6;Q9NNX6-3;Q9NNX6-5;Q9NNX6-6;Q9NNX6-7;Q9NNX6-8;Q9NNX6-10;Q9NNX6-11	CD209_HUMAN	CD209	CD209_HUMAN	CD209 antigen	activation of immune response;activation of innate immune response;antigen processing and presentation;biological adhesion;biological regulation;cell adhesion;cell recognition;cell surface receptor linked signaling pathway;cell-cell adhesion;cell-cell recognition;cellular component organization;cellular component organization or biogenesis;cellular membrane organization;cellular process;cellular …	antigen binding;binding;carbohydrate binding;cation binding;ion binding;mannose binding;metal ion binding;monosaccharide binding;peptide antigen binding;peptide binding;sugar binding;virion binding	cell part;cell surface;cytoplasm;extracellular membrane-bounded organelle;extracellular organelle;extracellular region part;extracellular vesicular exosome;integral to membrane;intracellular part;intrinsic to membrane;membrane;membrane part;membrane-bounded organelle;membrane-bounded vesicle;organelle;plasma membrane;vesicle	ko05152;Measles;Phagosome	Lectin_C	2.09139	0	0	0	0	8.69426	0	0.888356	8.26751	0.972411	0	0	0	0	0	8.81124	0	0	8.23006	0	0	8.69426	0	0.888356	8.26751	0.972411	0	8.81124	0	0	8.23006	0	0	0	0	0
	0	0	Q9HCU0	Q9HCU0	CD248_HUMAN	CD248	CD248_HUMAN	Endosialin	anatomical structure development;anatomical structure regression;biological regulation;cell migration;cell motility;cellular component movement;cellular process;developmental process;hemopoietic or lymphoid organ development;locomotion;lymph node development;organ development;positive regulation of apoptosis;positive regulation of biological process;positive regulation of cell death;positive regu…	binding;calcium ion binding;carbohydrate binding;cation binding;extracellular matrix binding;ion binding;metal ion binding	cell part;cytoplasm;extracellular matrix;extracellular membrane-bounded organelle;extracellular organelle;extracellular region part;extracellular vesicular exosome;integral to membrane;intracellular part;intrinsic to membrane;membrane part;membrane-bounded organelle;membrane-bounded vesicle;organelle;proteinaceous extracellular matrix;vesicle		EGF_CA;Lectin_C	2.21286	0	0	0	0	9.74624	0	0	10.1695	0	0	0	0	0	0	9.76991	0	0	10.1399	0	0	9.74624	0	0	10.1695	0	0	9.76991	0	0	10.1399	0	0	0	0	0
	0	0	P16070;P16070-10;P16070-11;P16070-12;P16070-13;P16070-14;P16070-16;P16070-17;P16070-18;P16070-3;P16070-4;P16070-5;P16070-6;P16070-7;P16070-8	P16070;P16070-3;P16070-4;P16070-5;P16070-6;P16070-7;P16070-8;P16070-9;P16070-10;P16070-11;P16070-12;P16070-13;P16070-14;P16070-15;P16070-16;P16070-17;P16070-18	CD44_HUMAN	CD44	CD44_HUMAN	CD44 antigen	amine metabolic process;aminoglycan catabolic process;aminoglycan metabolic process;anatomical structure development;anatomical structure morphogenesis;biological adhesion;biological regulation;blood coagulation;branching involved in prostate gland morphogenesis;branching involved in ureteric bud morphogenesis;branching morphogenesis of a tube;carbohydrate catabolic process;carbohydrate metabolic…	binding;carbohydrate binding;catalytic activity;collagen binding;glycosaminoglycan binding;hexosaminidase activity;hyaluronic acid binding;hyalurononglucosaminidase activity;hydrolase activity;hydrolase activity, acting on glycosyl bonds;hydrolase activity, hydrolyzing O-glycosyl compounds;pattern binding;polysaccharide binding;protein binding	adherens junction;anchoring junction;basolateral plasma membrane;cell junction;cell part;cell surface;cell-substrate adherens junction;cell-substrate junction;cytoplasm;cytoplasmic part;external side of plasma membrane;extracellular membrane-bounded organelle;extracellular organelle;extracellular region part;extracellular vesicular exosome;focal adhesion;Golgi apparatus;integral to membrane;integ…	ECM-receptor interaction;Hematopoietic cell lineage;Shigellosis	Xlink	2.04555	0	0	0	0	8.55977	0	0	9.85015	0	0	0	0	0	0	9.41778	0	0	9.78729	0	0	8.55977	0	0	9.85015	0	0	9.41778	0	0	9.78729	0	0	0	0	0
	2.1077	0.74929	O43866	O43866	CD5L_HUMAN	CD5L	CD5L_HUMAN	CD5 antigen-like	apoptosis;cell death;cellular defense response;cellular process;death;defense response;programmed cell death;response to stimulus;response to stress	cargo receptor activity;receptor activity;scavenger receptor activity	blood microparticle;cell part;extracellular membrane-bounded organelle;extracellular organelle;extracellular region;extracellular region part;extracellular space;extracellular vesicular exosome;membrane;membrane-bounded organelle;membrane-bounded vesicle;organelle;vesicle		SRCR	15.5002	13.2944	13.3544	15.1722	17.1062	15.4472	15.516	17.8555	16.5718	15.184	15.417	12.886	13.5683	15.2228	16.9023	15.4483	15.5153	17.7936	16.5074	15.1739	3.81187	2.09276	0.343776	4.56116	3.21739	0.0118036	4.01635	1.88006	0.292515	4.90766	2.93913	-0.0489683	12.2117	12.7021	12.3359	11.7662
	2.8978	0.970355	P00450	P00450	CERU_HUMAN	CP	CERU_HUMAN	Ceruloplasmin	biological regulation;cation homeostasis;cation transport;cellular cation homeostasis;cellular chemical homeostasis;cellular homeostasis;cellular ion homeostasis;cellular iron ion homeostasis;cellular metal ion homeostasis;cellular process;chemical homeostasis;copper ion transport;establishment of localization;homeostatic process;ion homeostasis;ion transport;iron ion homeostasis;metal ion homeos…	binding;catalytic activity;cation binding;chaperone binding;copper ion binding;ferroxidase activity;ion binding;metal ion binding;oxidoreductase activity;oxidoreductase activity, oxidizing metal ions;oxidoreductase activity, oxidizing metal ions, oxygen as acceptor;protein binding;transition metal ion binding	blood microparticle;cell part;cytoplasmic part;extracellular membrane-bounded organelle;extracellular organelle;extracellular region;extracellular region part;extracellular space;extracellular vesicular exosome;intracellular organelle part;intracellular part;lysosomal membrane;membrane;membrane-bounded organelle;membrane-bounded vesicle;organelle;organelle membrane;organelle part;vacuolar membran…	Porphyrin and chlorophyll metabolism	Cu-oxidase;Cu-oxidase_2;Cu-oxidase_3	12.5685	5.47804	12.655	13.8599	12.675	13.7943	13.4029	13.6454	14.0893	13.5166	13.4998	8.96838	12.7766	13.4016	12.5024	13.6909	13.3649	13.6513	14.0899	13.4998	7.19698	1.13929	-0.45701	8.16734	1.4343	-0.343285	3.53398	0.914285	-0.0366316	4.68295	1.31332	0.0982113	10.0891	9.00127	10.1213	0
	0.895912	0.397361	P00751	P00751	CFAB_HUMAN	CFB	CFAB_HUMAN	Complement factor B;Complement factor B Ba fragment;Complement factor B Bb fragment	activation of immune response;biological regulation;complement activation;complement activation, alternative pathway;defense response;humoral immune response;immune effector process;immune response;immune system process;innate immune response;macromolecule metabolic process;metabolic process;positive regulation of biological process;positive regulation of immune response;positive regulation of im…	binding;catalytic activity;complement binding;endopeptidase activity;hydrolase activity;peptidase activity;peptidase activity, acting on L-amino acid peptides;protein binding;serine hydrolase activity;serine-type endopeptidase activity;serine-type peptidase activity	blood microparticle;cell part;extracellular membrane-bounded organelle;extracellular organelle;extracellular region;extracellular region part;extracellular space;extracellular vesicular exosome;membrane;membrane-bounded organelle;membrane-bounded vesicle;organelle;plasma membrane;vesicle	Complement and coagulation cascades;Staphylococcus aureus infection	Sushi;Trypsin;VWA	11.5754	5.0507	12.4539	12.9098	10.8025	12.9136	12.4799	11.1999	13.6632	12.7053	12.575	0	12.5694	12.6158	10.7136	12.8141	12.4865	11.2367	13.6764	12.7102	5.75181	0.459728	-0.429868	6.14917	1.20932	-0.204508	10.7136	0.244757	-0.129382	11.2367	1.10702	0.0943041	0	0	0	0
	1.34891	0.418739	P08603	P08603	CFAH_HUMAN	CFH	CFAH_HUMAN	Complement factor H	activation of immune response;biological regulation;complement activation;complement activation, alternative pathway;defense response;humoral immune response;immune effector process;immune response;immune system process;innate immune response;macromolecule metabolic process;metabolic process;positive regulation of biological process;positive regulation of immune response;positive regulation of im…	binding;carbohydrate binding;glycoprotein binding;glycosaminoglycan binding;heparan sulfate proteoglycan binding;heparin binding;pattern binding;polysaccharide binding;protein binding;proteoglycan binding	blood microparticle;extracellular membrane-bounded organelle;extracellular organelle;extracellular region;extracellular region part;extracellular space;extracellular vesicular exosome;membrane-bounded organelle;membrane-bounded vesicle;organelle;vesicle	Complement and coagulation cascades;Staphylococcus aureus infection	Sushi	11.8413	5.62969	12.6373	12.6261	12.0532	13.2846	12.2892	12.4719	13.5622	12.0178	12.415	9.68637	12.7599	12.415	12.0266	13.3039	12.216	12.648	13.5384	11.9885	6.42351	0.647243	-0.336845	6.84225	0.924859	-0.608336	2.34025	0.543986	-0.199056	2.96158	0.77854	-0.42658	0	9.90296	9.72641	0
	1.25584	0.796155	P08603;Q03591	P08603;Q03591	CFAH_HUMAN;FHR1_HUMAN	CFH;CFHR1	CFAH_HUMAN;FHR1_HUMAN	Complement factor H;Complement factor H-related protein 1	activation of immune response;biological regulation;complement activation;complement activation, alternative pathway;defense response;humoral immune response;immune effector process;immune response;immune system process;innate immune response;macromolecule metabolic process;metabolic process;positive regulation of biological process;positive regulation of immune response;positive regulation of im…	binding;carbohydrate binding;glycoprotein binding;glycosaminoglycan binding;heparan sulfate proteoglycan binding;heparin binding;pattern binding;polysaccharide binding;protein binding;proteoglycan binding	blood microparticle;extracellular membrane-bounded organelle;extracellular organelle;extracellular region;extracellular region part;extracellular space;extracellular vesicular exosome;membrane-bounded organelle;membrane-bounded vesicle;organelle;vesicle	Complement and coagulation cascades;Staphylococcus aureus infection	Sushi	10.4594	0.815878	11.9385	12.0978	11.0804	12.04	10.5262	11.8765	12.0474	11.7118	11.8142	0	11.9862	11.8579	11.2418	11.9984	11.6895	11.8836	11.9183	11.6912	10.2645	0.101534	-1.57163	11.0606	0.108934	-0.386031	11.2418	0.0121574	-0.168391	11.8836	-0.0678673	-0.166615	7.3429	0	0	0
	1.2017	3.53108	P08603;Q02985;Q02985-2	P08603;P08603-2;Q02985;Q02985-2	CFAH_HUMAN;FHR3_HUMAN	CFH;CFHR3	CFAH_HUMAN;FHR3_HUMAN	Complement factor H;Complement factor H-related protein 3	activation of immune response;biological regulation;complement activation;complement activation, alternative pathway;defense response;humoral immune response;immune effector process;immune response;immune system process;innate immune response;macromolecule metabolic process;metabolic process;positive regulation of biological process;positive regulation of immune response;positive regulation of im…	binding;carbohydrate binding;glycoprotein binding;glycosaminoglycan binding;heparan sulfate proteoglycan binding;heparin binding;pattern binding;polysaccharide binding;protein binding;proteoglycan binding	blood microparticle;extracellular membrane-bounded organelle;extracellular organelle;extracellular region;extracellular region part;extracellular space;extracellular vesicular exosome;membrane-bounded organelle;membrane-bounded vesicle;organelle;vesicle	Complement and coagulation cascades;Staphylococcus aureus infection	Sushi	5.83541	0	0	6.24557	0	11.0467	8.71893	3.53108	12.21	10.7664	10.33	0	0	11.0416	0	10.8928	10.9702	0	12.0153	10.8273	0	11.0467	2.47337	3.53108	12.21	4.52086	0	10.8928	-0.0713415	0	12.0153	-0.214273	0	0	0	0
	1.28507	3.51218	P05156	P05156	CFAI_HUMAN	CFI	CFAI_HUMAN	Complement factor I;Complement factor I heavy chain;Complement factor I light chain	activation of immune response;biological regulation;complement activation;complement activation, classical pathway;defense response;humoral immune response;immune effector process;immune response;immune system process;innate immune response;macromolecule metabolic process;metabolic process;positive regulation of biological process;positive regulation of immune response;positive regulation of immu…	binding;cargo receptor activity;catalytic activity;cation binding;endopeptidase activity;hydrolase activity;ion binding;metal ion binding;peptidase activity;peptidase activity, acting on L-amino acid peptides;receptor activity;scavenger receptor activity;serine hydrolase activity;serine-type endopeptidase activity;serine-type peptidase activity	cell part;extracellular membrane-bounded organelle;extracellular organelle;extracellular region;extracellular region part;extracellular space;extracellular vesicular exosome;intracellular membrane-bounded organelle;intracellular organelle;intracellular part;membrane;membrane-bounded organelle;membrane-bounded vesicle;nucleus;organelle;vesicle	Complement and coagulation cascades;Staphylococcus aureus infection	Ldl_recept_a;SRCR;Trypsin	9.23969	0	10.8738	11.4294	6.62206	10.893	11.2532	10.1342	11.19	10.7615	10.7391	0	10.8694	11.4894	9.24915	10.795	11.3009	10.3468	11.2147	10.8352	6.62206	0.0191574	-0.176207	10.1342	0.316219	-0.667847	9.24915	-0.0743532	-0.188543	10.3468	0.345287	-0.654177	0	0	0	0
	0	0	P06276	P06276	CHLE_HUMAN	BCHE	CHLE_HUMAN	Cholinesterase	alcohol metabolic process;alkaloid metabolic process;amine metabolic process;behavior;biological regulation;cell differentiation;cellular amine metabolic process;cellular biogenic amine metabolic process;cellular developmental process;cellular macromolecule metabolic process;cellular metabolic process;cellular nitrogen compound metabolic process;cellular process;cellular protein metabolic process…	acetylcholinesterase activity;alcohol binding;amine binding;beta-amyloid binding;binding;carboxylic ester hydrolase activity;catalytic activity;cation binding;choline binding;cholinesterase activity;enzyme binding;hydrolase activity;hydrolase activity, acting on ester bonds;identical protein binding;ion binding;protein binding;quaternary ammonium group binding	blood microparticle;cell part;cytoplasmic part;endoplasmic reticulum lumen;endoplasmic reticulum part;extracellular region;extracellular region part;intracellular organelle lumen;intracellular organelle part;intracellular part;membrane;membrane-enclosed lumen;nuclear envelope lumen;nuclear part;organelle envelope lumen;organelle lumen;organelle part		AChE_tetra;COesterase	1.6068	0	0	0	0	2.89064	1.05939	0	8.60772	1.90345	0	0	0	0	0	0	0	0	8.74541	0	0	2.89064	1.05939	0	8.60772	1.90345	0	0	0	0	8.74541	0	0	0	0	0
	1.99435	-0.633291	P10909-6	P10909;P10909-2;P10909-4;P10909-5;P10909-6	CLUS_HUMAN	CLU	CLUS_HUMAN	Clusterin;Clusterin alpha chain;Clusterin beta chain	activation of immune response;anatomical structure morphogenesis;apoptotic mitochondrial changes;biological regulation;blood coagulation;cell activation;cell morphogenesis;cellular component assembly;cellular component assembly at cellular level;cellular component morphogenesis;cellular component organization;cellular component organization at cellular level;cellular component organization or bio…	binding;chaperone binding;enzyme binding;misfolded protein binding;protein binding;ubiquitin protein ligase binding	blood microparticle;cell part;chromaffin granule;cytoplasm;cytoplasmic membrane-bounded vesicle;cytoplasmic membrane-bounded vesicle lumen;cytoplasmic part;cytoplasmic vesicle;cytoplasmic vesicle part;cytosol;endoplasmic reticulum;extracellular matrix;extracellular membrane-bounded organelle;extracellular organelle;extracellular region;extracellular region part;extracellular space;extracellular v…		Clusterin	17.8809	15.7897	17.1149	17.7496	19.5893	16.9692	18.5243	18.956	17.5077	18.7271	17.7763	15.8502	17.3093	17.7763	19.6616	17.0064	18.5698	18.9253	17.5198	18.7602	3.79954	-0.145634	0.774725	3.16625	0.392887	0.977484	3.81143	-0.30286	0.793505	3.07513	0.210566	0.983856	15.0405	15.0665	14.6256	15.7524
	0.0217684	0.198658	Q8WXI2	Q8WXI2;Q8WXI2-5	CNKR2_HUMAN	CNKSR2	CNKR2_HUMAN	Connector enhancer of kinase suppressor of ras 2	biological regulation;regulation of biological process;regulation of cellular process;regulation of response to stimulus;regulation of signal transduction;regulation of signaling		cell body;cell part;cell projection;cytoplasmic part;extracellular membrane-bounded organelle;extracellular organelle;extracellular region part;extracellular vesicular exosome;Golgi apparatus;intracellular membrane-bounded organelle;intracellular organelle;intracellular part;membrane;membrane-bounded organelle;membrane-bounded vesicle;neuron projection;neuronal cell body;organelle;plasma membrane…		CRIC_ras_sig;DUF1170;PDZ;PH;SAM_1	5.74444	3.04305	1.33201	1.6255	11.8108	2.60959	9.85845	12.0095	0	9.41101	0	0	0	0	14.8167	0	14.0912	15.3873	0	14.0477	8.76777	1.27758	8.23295	8.96643	-1.33201	7.78551	14.8167	0	14.0912	15.3873	0	14.0477	0	0	0	0
	0.358101	-1.88583	P06681	P06681;P06681-3	CO2_HUMAN	C2	CO2_HUMAN	Complement C2;Complement C2a fragment;Complement C2b fragment	activation of immune response;biological regulation;complement activation;complement activation, classical pathway;defense response;humoral immune response;immune effector process;immune response;immune system process;innate immune response;macromolecule metabolic process;metabolic process;positive regulation of apoptotic cell clearance;positive regulation of biological process;positive regulatio…	binding;catalytic activity;cation binding;endopeptidase activity;hydrolase activity;ion binding;metal ion binding;peptidase activity;peptidase activity, acting on L-amino acid peptides;serine hydrolase activity;serine-type endopeptidase activity;serine-type peptidase activity	extracellular membrane-bounded organelle;extracellular organelle;extracellular region;extracellular region part;extracellular space;extracellular vesicular exosome;membrane-bounded organelle;membrane-bounded vesicle;organelle;vesicle	Complement and coagulation cascades;Staphylococcus aureus infection;Systemic lupus erythematosus	Sushi;Trypsin;VWA	7.97995	0.835998	9.75764	9.89978	4.75478	11.2173	9.92596	2.86895	10.9788	11.5804	10.6593	0	10.5653	10.5367	0	11.1326	10.9034	0	11.0053	11.5611	3.91878	1.45963	0.0261784	2.03295	1.22115	1.68061	0	0.567346	0.36669	0	0.440026	1.02441	0	7.52399	0	0
	1.08824	0.388088	P01024	P01024	CO3_HUMAN	C3	CO3_HUMAN	Acylation stimulating protein;C3a anaphylatoxin;C3-beta-c;Complement C3;Complement C3 alpha chain;Complement C3 beta chain;Complement C3b alpha' chain;Complement C3c alpha' chain fragment 1;Complement C3c alpha' chain fragment 2;Complement C3d fragment;Complement C3dg fragment;Complement C3f fragment;Complement C3g fragment	activation of immune response;biological regulation;carboxylic acid metabolic process;cell surface receptor linked signaling pathway;cellular ketone metabolic process;cellular lipid metabolic process;cellular metabolic process;cellular process;cellular response to stimulus;complement activation;complement activation, alternative pathway;complement activation, classical pathway;defense response;fa…	binding;C5a anaphylatoxin chemotactic receptor binding;C5L2 anaphylatoxin chemotactic receptor binding;endopeptidase inhibitor activity;endopeptidase regulator activity;enzyme inhibitor activity;enzyme regulator activity;G-protein-coupled receptor binding;peptidase inhibitor activity;peptidase regulator activity;protein binding;receptor binding	blood microparticle;cell part;extracellular membrane-bounded organelle;extracellular organelle;extracellular region;extracellular region part;extracellular space;extracellular vesicular exosome;membrane;membrane-bounded organelle;membrane-bounded vesicle;organelle;plasma membrane;vesicle	Chagas disease (American trypanosomiasis);Complement and coagulation cascades;ko05152;Leishmaniasis;Phagosome;Staphylococcus aureus infection;Systemic lupus erythematosus	A2M;A2M_comp;A2M_N;A2M_N_2;A2M_recep;ANATO;NTR;Thiol-ester_cl	15.769	12.2536	15.5713	16.578	14.6934	17.0484	16.859	15.0815	17.0666	16.7692	16.5992	12.1976	15.7465	16.5992	14.5479	17.1593	16.8714	15.1092	17.0679	16.766	2.43972	1.47714	0.280983	2.82781	1.49534	0.1912	2.3503	1.41283	0.272205	2.91155	1.32141	0.166864	11.7741	12.0888	12.1976	11.4568
	0.958838	0.592634	P0C0L4-2	P0C0L4;P0C0L4-2	CO4A_HUMAN	C4A	CO4A_HUMAN	C4a anaphylatoxin;C4b-A;C4d-A;Complement C4 beta chain;Complement C4 gamma chain;Complement C4-A;Complement C4-A alpha chain	activation of immune response;biological regulation;complement activation;complement activation, classical pathway;defense response;humoral immune response;immune effector process;immune response;immune system process;inflammatory response;innate immune response;macromolecule metabolic process;metabolic process;positive regulation of apoptotic cell clearance;positive regulation of biological proc…	binding;complement binding;complement component C1q binding;endopeptidase inhibitor activity;endopeptidase regulator activity;enzyme inhibitor activity;enzyme regulator activity;opsonin binding;peptidase inhibitor activity;peptidase regulator activity;protein binding	blood microparticle;cell part;extracellular membrane-bounded organelle;extracellular organelle;extracellular region;extracellular region part;extracellular vesicular exosome;membrane;membrane-bounded organelle;membrane-bounded vesicle;organelle;plasma membrane;vesicle	Complement and coagulation cascades;Staphylococcus aureus infection;Systemic lupus erythematosus	A2M;A2M_comp;A2M_N;A2M_N_2;A2M_recep;ANATO;NTR;Thiol-ester_cl	12.1442	1.23792	13.1255	13.7436	12.0304	14.0051	14.1841	12.6231	14.1877	14.1607	13.5246	0	13.31	13.5116	12.2404	14.1026	14.2127	12.6239	14.2087	14.2699	10.7925	0.87961	0.440503	11.3851	1.06217	0.417064	12.2404	0.792624	0.701165	12.6239	0.898652	0.75829	0	0	0	0
	0.0371604	0.02402	P0C0L4-2;P0C0L5	P0C0L5;P0C0L4;P0C0L4-2	CO4A_HUMAN;CO4B_HUMAN	C4A;C4B	CO4A_HUMAN;CO4B_HUMAN	C4a anaphylatoxin;C4b-A;C4b-B;C4d-A;C4d-B;Complement C4 beta chain;Complement C4 gamma chain;Complement C4-A;Complement C4-A alpha chain;Complement C4-B;Complement C4-B alpha chain	activation of immune response;biological regulation;complement activation;complement activation, classical pathway;defense response;detection of biotic stimulus;detection of chemical stimulus;detection of molecule of bacterial origin;detection of stimulus;humoral immune response;immune effector process;immune response;immune system process;inflammatory response;innate immune response;macromolecul…	binding;carbohydrate binding;complement binding;complement component C1q binding;endopeptidase inhibitor activity;endopeptidase regulator activity;enzyme inhibitor activity;enzyme regulator activity;opsonin binding;peptidase inhibitor activity;peptidase regulator activity;protein binding	blood microparticle;cell part;extracellular membrane-bounded organelle;extracellular organelle;extracellular region;extracellular region part;extracellular space;extracellular vesicular exosome;membrane;membrane-bounded organelle;membrane-bounded vesicle;organelle;other organism cell;other organism part;plasma membrane;vesicle	Complement and coagulation cascades;Staphylococcus aureus infection;Systemic lupus erythematosus	A2M;A2M_comp;A2M_N;A2M_N_2;A2M_recep;ANATO;NTR;Thiol-ester_cl	14.4515	10.4017	15.369	15.2497	13.809	15.4995	15.4963	13.833	15.2699	15.1354	15.0804	11.198	15.3566	15.2152	13.8218	15.0804	15.5812	13.8909	15.2544	15.1339	3.40726	0.130425	0.246582	3.43128	-0.0990839	-0.114285	2.6238	-0.276241	0.365989	2.69284	-0.102179	-0.0813723	10.2595	10.9249	11.2732	15.1138
	0.063863	0.0476199	P0C0L5	P0C0L5;P0C0L4	CO4B_HUMAN	C4B	CO4B_HUMAN	C4a anaphylatoxin;C4b-B;C4d-B;Complement C4 beta chain;Complement C4 gamma chain;Complement C4-B;Complement C4-B alpha chain	activation of immune response;biological regulation;complement activation;complement activation, classical pathway;defense response;detection of biotic stimulus;detection of chemical stimulus;detection of molecule of bacterial origin;detection of stimulus;humoral immune response;immune effector process;immune response;immune system process;inflammatory response;innate immune response;macromolecul…	binding;carbohydrate binding;complement binding;endopeptidase inhibitor activity;endopeptidase regulator activity;enzyme inhibitor activity;enzyme regulator activity;peptidase inhibitor activity;peptidase regulator activity;protein binding	blood microparticle;cell part;extracellular membrane-bounded organelle;extracellular organelle;extracellular region;extracellular region part;extracellular space;extracellular vesicular exosome;membrane;membrane-bounded organelle;membrane-bounded vesicle;organelle;other organism cell;other organism part;plasma membrane;vesicle	Complement and coagulation cascades;Staphylococcus aureus infection;Systemic lupus erythematosus	A2M;A2M_comp;A2M_N;A2M_N_2;A2M_recep;ANATO;NTR;Thiol-ester_cl	12.3274	3.58941	12.9336	13.7863	12.1051	14.1538	14.2298	12.1528	13.8651	14.1309	13.6	0	12.9049	13.8091	12.0795	14.0701	14.3066	12.4095	13.8251	14.1129	8.51573	1.22016	0.443535	8.56334	0.931418	0.344589	12.0795	1.16515	0.497541	12.4095	0.92024	0.303842	10.3172	0	0	0
	0.0261224	0.117304	P01031	P01031	CO5_HUMAN	C5	CO5_HUMAN	C5a anaphylatoxin;Complement C5;Complement C5 alpha chain;Complement C5 alpha' chain;Complement C5 beta chain	activation of immune response;activation of MAPK activity;biological regulation;calcium ion homeostasis;carbohydrate homeostasis;cation homeostasis;cell chemotaxis;cell death;cell migration;cell motility;cell surface receptor linked signaling pathway;cellular calcium ion homeostasis;cellular cation homeostasis;cellular chemical homeostasis;cellular component movement;cellular divalent inorganic c…	binding;chemokine activity;chemokine receptor binding;cytokine activity;cytokine receptor binding;endopeptidase inhibitor activity;endopeptidase regulator activity;enzyme inhibitor activity;enzyme regulator activity;G-protein-coupled receptor binding;peptidase inhibitor activity;peptidase regulator activity;protein binding;receptor binding	cell part;extracellular membrane-bounded organelle;extracellular organelle;extracellular region;extracellular region part;extracellular space;extracellular vesicular exosome;macromolecular complex;membrane attack complex;membrane part;membrane-bounded organelle;membrane-bounded vesicle;organelle;plasma membrane part;pore complex;protein complex;vesicle	Complement and coagulation cascades;Prion diseases;Staphylococcus aureus infection;Systemic lupus erythematosus	A2M;A2M_comp;A2M_N;A2M_N_2;A2M_recep;ANATO;NTR	10.0856	0.92811	10.2249	12.0505	8.62044	11.8437	12.5739	8.73775	12.6955	13.0955	11.6779	0	10.3836	12.0148	9.56936	11.7595	12.5279	9.77131	12.7275	13.062	7.69233	1.61881	0.523385	7.80964	2.47057	1.04495	9.56936	1.37593	0.513083	9.77131	2.34393	1.04725	0	0	0	0
	0.523771	2.05619	P13671	P13671	CO6_HUMAN	C6	CO6_HUMAN	Complement component C6	activation of immune response;biological regulation;cell death;cellular process;chordate embryonic development;complement activation;complement activation, classical pathway;cytolysis;death;defense response;developmental process;embryo development;embryo development ending in birth or egg hatching;humoral immune response;immune effector process;immune response;immune system process;in utero embry…		cell part;extracellular membrane-bounded organelle;extracellular organelle;extracellular region;extracellular region part;extracellular vesicular exosome;macromolecular complex;membrane attack complex;membrane part;membrane-bounded organelle;membrane-bounded vesicle;organelle;plasma membrane part;pore complex;protein complex;vesicle	Complement and coagulation cascades;Prion diseases;Systemic lupus erythematosus	Kazal_2;Ldl_recept_a;MACPF;Sushi;TSP_1	8.76405	2.12541	9.26258	10.5493	6.34273	10.4622	10.9736	8.39892	10.3097	10.452	10.2311	0	10.3835	10.6353	9.03772	10.3317	11.0087	9.43286	10.3073	10.5302	4.21733	1.19958	0.424305	6.27352	1.04715	-0.0972557	9.03772	-0.0518093	0.373435	9.43286	-0.076252	-0.105102	11.1767	0	0	0
	0	0	P12111-4	P12111;P12111-2;P12111-3;P12111-4;P12111-5	CO6A3_HUMAN	COL6A3	CO6A3_HUMAN	Collagen alpha-3(VI) chain	anatomical structure development;axon guidance;biological adhesion;cell adhesion;cellular component disassembly;cellular component disassembly at cellular level;cellular component organization;cellular component organization at cellular level;cellular component organization or biogenesis;cellular component organization or biogenesis at cellular level;cellular process;chemotaxis;collagen catabolic…	endopeptidase inhibitor activity;endopeptidase regulator activity;enzyme inhibitor activity;enzyme regulator activity;peptidase inhibitor activity;peptidase regulator activity;serine-type endopeptidase inhibitor activity	anchoring collagen;cell part;collagen;collagen type VI;cytoplasmic part;endoplasmic reticulum lumen;endoplasmic reticulum part;extracellular matrix;extracellular matrix part;extracellular membrane-bounded organelle;extracellular organelle;extracellular region;extracellular region part;extracellular space;extracellular vesicular exosome;intracellular organelle lumen;intracellular organelle part;in…	ECM-receptor interaction;Focal adhesion;Protein digestion and absorption	Collagen;Kunitz_BPTI;VWA	1.77909	0	1.14118	0	0	5.17129	0.941248	0	8.75811	0	0	0	0	0	0	7.52301	0	0	8.65315	0	0	4.03011	0.941248	0	7.61693	0	0	7.52301	0	0	8.65315	0	0	0	0	0
	0.481526	1.22332	P10643	P10643	CO7_HUMAN	C7	CO7_HUMAN	Complement component C7	activation of immune response;biological regulation;cation homeostasis;cell death;cellular cation homeostasis;cellular chemical homeostasis;cellular homeostasis;cellular ion homeostasis;cellular metal ion homeostasis;cellular monovalent inorganic cation homeostasis;cellular process;cellular sodium ion homeostasis;chemical homeostasis;complement activation;complement activation, alternative pathwa…		cell part;extracellular membrane-bounded organelle;extracellular organelle;extracellular region;extracellular region part;extracellular vesicular exosome;macromolecular complex;membrane attack complex;membrane part;membrane-bounded organelle;membrane-bounded vesicle;organelle;plasma membrane part;pore complex;protein complex;vesicle	Complement and coagulation cascades;Prion diseases;Systemic lupus erythematosus	Ldl_recept_a;MACPF;Sushi;TSP_1	9.31716	1.44024	7.48811	11.3475	9.24911	11.1212	11.2079	10.4724	10.6748	10.8532	10.7921	0	10.8178	11.2243	10.4971	10.8366	11.1943	10.5386	10.5966	10.8041	7.80888	3.63312	-0.139649	9.0322	3.18671	-0.494332	10.4971	0.0187798	-0.0300016	10.5386	-0.221184	-0.420243	0	0	0	0
	0.253708	0.191634	P07357	P07357	CO8A_HUMAN	C8A	CO8A_HUMAN	Complement component C8 alpha chain	activation of immune response;biological regulation;cell death;cellular process;complement activation;complement activation, alternative pathway;complement activation, classical pathway;cytolysis;death;defense response;humoral immune response;immune effector process;immune response;immune system process;innate immune response;macromolecule metabolic process;metabolic process;positive regulation o…		blood microparticle;cell part;extracellular membrane-bounded organelle;extracellular organelle;extracellular region;extracellular region part;extracellular space;extracellular vesicular exosome;macromolecular complex;membrane;membrane attack complex;membrane part;membrane-bounded organelle;membrane-bounded vesicle;organelle;plasma membrane part;pore complex;protein complex;vesicle	Amoebiasis;Complement and coagulation cascades;Prion diseases;Systemic lupus erythematosus	Ldl_recept_a;MACPF;TSP_1	9.35763	0	10.5453	10.7428	10.3962	10.5245	10.7475	10.5878	10.3007	10.3739	10.3733	0	10.4864	10.5372	10.1195	10.3949	10.9084	10.5063	10.3733	10.293	10.3962	-0.0207787	0.00473213	10.5878	-0.244631	-0.36888	10.1195	-0.0914927	0.371235	10.5063	-0.113041	-0.244191	0	0	0	0
	0.317241	1.48043	P07358	P07358	CO8B_HUMAN	C8B	CO8B_HUMAN	Complement component C8 beta chain	activation of immune response;biological regulation;cell death;cellular process;complement activation;complement activation, alternative pathway;complement activation, classical pathway;cytolysis;death;defense response;humoral immune response;immune effector process;immune response;immune system process;innate immune response;macromolecule metabolic process;metabolic process;positive regulation o…		cell part;extracellular membrane-bounded organelle;extracellular organelle;extracellular region;extracellular region part;extracellular space;extracellular vesicular exosome;macromolecular complex;membrane;membrane attack complex;membrane part;membrane-bounded organelle;membrane-bounded vesicle;organelle;plasma membrane part;pore complex;protein complex;vesicle	Amoebiasis;Complement and coagulation cascades;Prion diseases;Systemic lupus erythematosus	Ldl_recept_a;MACPF	7.67958	1.00611	3.47416	10.8493	5.11279	10.303	10.8467	6.59323	10.1744	10.7565	10.156	0	0	10.7534	8.67002	10.217	10.769	8.27724	10.196	10.775	4.10668	6.82886	-0.00265408	5.58712	6.70027	-0.0927982	8.67002	10.217	0.0156279	8.27724	10.196	0.0216093	0	0	9.05499	0
	1.14242	3.03368	P07360	P07360	CO8G_HUMAN	C8G	CO8G_HUMAN	Complement component C8 gamma chain	activation of immune response;biological regulation;cell death;cellular process;complement activation;complement activation, alternative pathway;complement activation, classical pathway;cytolysis;death;defense response;humoral immune response;immune effector process;immune response;immune system process;innate immune response;macromolecule metabolic process;metabolic process;positive regulation o…	binding;isoprenoid binding;lipid binding;retinoid binding;retinol binding;vitamin binding	blood microparticle;cell part;extracellular membrane-bounded organelle;extracellular organelle;extracellular region;extracellular region part;extracellular vesicular exosome;macromolecular complex;membrane attack complex;membrane part;membrane-bounded organelle;membrane-bounded vesicle;organelle;plasma membrane part;pore complex;protein complex;vesicle	Amoebiasis;Complement and coagulation cascades;Prion diseases;Systemic lupus erythematosus	Lipocalin	9.8634	0	9.57098	12.2995	8.26828	11.4293	12.4694	11.302	11.329	12.1022	11.3362	0	10.7477	12.5934	10.6627	11.1421	12.2207	11.3445	11.2924	12.1262	8.26828	1.85827	0.169817	11.302	1.75804	-0.197371	10.6627	0.39442	-0.372703	11.3445	0.544741	-0.467196	0	0	0	0
	0.397234	1.13365	P02748	P02748	CO9_HUMAN	C9	CO9_HUMAN	Complement component C9;Complement component C9a;Complement component C9b	activation of immune response;biological regulation;cell killing;complement activation;complement activation, alternative pathway;complement activation, classical pathway;cytolysis by symbiont of host cells;cytolysis in other organism;cytolysis in other organism involved in symbiotic interaction;defense response;disruption by symbiont of host cells;disruption of cells of other organism involved i…		blood microparticle;cell part;cytoplasm;extracellular membrane-bounded organelle;extracellular organelle;extracellular region;extracellular region part;extracellular vesicular exosome;integral to membrane;integral to plasma membrane;intracellular part;intrinsic to membrane;intrinsic to plasma membrane;macromolecular complex;membrane;membrane attack complex;membrane part;membrane-bounded organelle…	Amoebiasis;Complement and coagulation cascades;Prion diseases;Systemic lupus erythematosus	Ldl_recept_a;MACPF;TSP_1	11.3947	0.989999	12.1198	13.3921	10.0796	13.434	13.7867	11.2132	13.7405	13.7967	13.2253	0	12.0965	13.4982	10.9626	13.2854	13.7109	11.254	13.7506	13.7476	9.08957	1.31421	0.394561	10.2232	1.62069	0.404602	10.9626	1.18884	0.212725	11.254	1.65412	0.249437	8.90999	0	0	0
	0.762145	2.14638	Q9BWP8;Q9BWP8-10;Q9BWP8-2;Q9BWP8-3;Q9BWP8-4;Q9BWP8-5;Q9BWP8-6;Q9BWP8-7;Q9BWP8-8;Q9BWP8-9	Q9BWP8;Q9BWP8-2;Q9BWP8-3;Q9BWP8-4;Q9BWP8-5;Q9BWP8-6;Q9BWP8-7;Q9BWP8-8;Q9BWP8-9;Q9BWP8-10	COL11_HUMAN	COLEC11	COL11_HUMAN	Collectin-11	cellular component organization;cellular component organization or biogenesis;cellular membrane organization;cellular process;developmental process;endocytosis;establishment of localization;membrane invagination;membrane organization;multicellular organismal development;multicellular organismal process;receptor-mediated endocytosis;transport;vesicle-mediated transport	binding;carbohydrate binding;mannose binding;monosaccharide binding;sugar binding	collagen;extracellular matrix part;extracellular region;extracellular region part	Phagosome	Collagen;Lectin_C	5.09077	0	1.0187	1.05544	7.76052	8.29345	2.12758	9.9069	9.07501	6.57931	8.19156	0	0	0	9.2738	8.3361	0	9.91854	9.14367	8.27785	7.76052	7.27475	1.07214	9.9069	8.05631	5.52387	9.2738	8.3361	0	9.91854	9.14367	8.27785	0	0	0	0
	1.00253	3.44027	P49747;P49747-2	P49747;P49747-2	COMP_HUMAN	COMP	COMP_HUMAN	Cartilage oligomeric matrix protein	anatomical structure development;anatomical structure morphogenesis;apoptosis;appendage development;biological adhesion;biological regulation;cartilage development;cartilage development involved in endochondral bone morphogenesis;cell adhesion;cell death;cellular component organization;cellular component organization at cellular level;cellular component organization or biogenesis;cellular compone…	binding;calcium ion binding;carbohydrate binding;cation binding;collagen binding;enzyme binding;extracellular matrix structural constituent;glycoprotein binding;glycosaminoglycan binding;heparan sulfate proteoglycan binding;heparin binding;ion binding;metal ion binding;pattern binding;polysaccharide binding;protease binding;protein binding;proteoglycan binding;structural molecule activity	extracellular matrix;extracellular membrane-bounded organelle;extracellular organelle;extracellular region;extracellular region part;extracellular space;extracellular vesicular exosome;membrane-bounded organelle;membrane-bounded vesicle;organelle;proteinaceous extracellular matrix;vesicle	ECM-receptor interaction;Focal adhesion;Malaria;Phagosome;TGF-beta signaling pathway	COMP;EGF_CA;TSP_3;TSP_C	3.20844	0	0	2.00667	5.19057	1.66878	0.844787	8.63084	8.6502	1.88409	0	0	0	0	9.14458	0	0	9.65834	8.59851	0	5.19057	1.66878	-1.16188	8.63084	8.6502	-0.122582	9.14458	0	0	9.65834	8.59851	0	0	0	0	0
	0.104698	0.691983	P22792	P22792	CPN2_HUMAN	CPN2	CPN2_HUMAN	Carboxypeptidase N subunit 2	biological regulation;posttranscriptional regulation of gene expression;protein stabilization;regulation of biological process;regulation of biological quality;regulation of catalytic activity;regulation of gene expression;regulation of macromolecule metabolic process;regulation of metabolic process;regulation of molecular function;regulation of protein stability	enzyme regulator activity	blood microparticle;extracellular membrane-bounded organelle;extracellular organelle;extracellular region;extracellular region part;extracellular vesicular exosome;membrane-bounded organelle;membrane-bounded vesicle;organelle;vesicle		LRR_1;LRR_4;LRR_8	7.46387	0	5.8503	9.81079	4.60621	11.0007	8.61173	5.29819	11.1106	10.8863	10.6598	0	10.1818	11.3768	0	11.0554	10.6598	8.92755	11.1032	10.9137	4.60621	5.15041	-1.19906	5.29819	5.26028	1.0755	0	0.873612	-0.716943	8.92755	0.921365	-0.4631	0	0	0	0
	0.273231	-0.766997	Q96L46	Q96L46	CPNS2_HUMAN	CAPNS2	CPNS2_HUMAN	Calpain small subunit 2	macromolecule metabolic process;metabolic process;primary metabolic process;protein metabolic process;proteolysis	binding;calcium ion binding;calcium-dependent cysteine-type endopeptidase activity;catalytic activity;cation binding;cysteine-type endopeptidase activity;cysteine-type peptidase activity;endopeptidase activity;hydrolase activity;ion binding;metal ion binding;peptidase activity;peptidase activity, acting on L-amino acid peptides	cell part;cytoplasm;intracellular part;membrane;plasma membrane			4.59101	5.72835	9.5413	1.15523	8.98443	4.55137	0	8.21743	3.14094	0	6.36189	9.44466	9.60635	0	10.1603	7.24029	0	8.22375	0	0	3.25607	-4.98993	-1.15523	2.48908	-6.40036	-1.15523	0.715676	-2.36607	0	-1.22091	-9.60635	0	0	10.1955	9.44466	0
	0.0790681	-0.0538867	Q9NQ79;Q9NQ79-2	Q9NQ79;Q9NQ79-2;Q9NQ79-3	CRAC1_HUMAN	CRTAC1	CRAC1_HUMAN	Cartilage acidic protein 1	anatomical structure development;axonal fasciculation;cell recognition;cellular process;developmental process;neuron recognition;olfactory bulb development	binding;calcium ion binding;cation binding;ion binding;metal ion binding	cell part;cell projection part;extracellular matrix;extracellular membrane-bounded organelle;extracellular organelle;extracellular region part;extracellular vesicular exosome;growth cone;membrane-bounded organelle;membrane-bounded vesicle;organelle;proteinaceous extracellular matrix;site of polarized growth;vesicle		EGF_CA;UnbV_ASPIC	7.62985	0	3.37278	5.58199	12.3343	10.2249	5.69539	12.2804	9.87873	9.30012	10.061	0	0	9.21709	12.3284	10.5823	9.25303	12.218	9.77886	10.4341	12.3343	6.85211	0.113403	12.2804	6.50595	3.71813	12.3284	10.5823	0.035944	12.218	9.77886	1.21699	0	0	0	0
	1.06216	3.72245	P02741	P02741	CRP_HUMAN	CRP	CRP_HUMAN	C-reactive protein;C-reactive protein(1-205)	activation of immune response;acute inflammatory response;acute-phase response;aging;biological regulation;cellular component assembly;cellular component assembly at cellular level;cellular component organization;cellular component organization at cellular level;cellular component organization or biogenesis;cellular component organization or biogenesis at cellular level;cellular macromolecular co…	alcohol binding;amine binding;binding;calcium ion binding;cation binding;cholesterol binding;choline binding;complement binding;complement component C1q binding;ion binding;lipid binding;lipoprotein particle binding;lipoprotein particle receptor binding;low-density lipoprotein particle binding;low-density lipoprotein particle receptor binding;metal ion binding;opsonin binding;protein binding;prot…	cell part;cell projection;cell projection part;extracellular membrane-bounded organelle;extracellular organelle;extracellular region;extracellular region part;extracellular space;extracellular vesicular exosome;filopodium;growth cone;membrane-bounded organelle;membrane-bounded vesicle;organelle;site of polarized growth;vesicle		Pentaxin	6.1139	0	4.84466	10.8681	2.11678	9.52787	10.7765	5.83923	0.820277	10.2317	9.16045	0	0	10.6939	0	9.55478	10.8878	8.18292	0	10.236	2.11678	4.68321	-0.09165	5.83923	-4.02438	-0.636392	0	9.55478	0.193875	8.18292	0	-0.457882	0	0	0	0
	0.177397	1.11671	P02775	P02775	CXCL7_HUMAN	PPBP	CXCL7_HUMAN	Beta-thromboglobulin;Connective tissue-activating peptide III;Connective tissue-activating peptide III(1-81);Neutrophil-activating peptide 2;Neutrophil-activating peptide 2(1-63);Neutrophil-activating peptide 2(1-66);Neutrophil-activating peptide 2(73);Neutrophil-activating peptide 2(74);Platelet basic protein;TC-1;TC-2	biological regulation;blood coagulation;carbohydrate transport;cell activation;cell chemotaxis;cell migration;cell motility;cell surface receptor linked signaling pathway;cellular component movement;cellular process;cellular response to chemical stimulus;cellular response to cytokine stimulus;cellular response to organic substance;cellular response to stimulus;chemokine-mediated signaling pathway…	binding;carbohydrate transmembrane transporter activity;chemokine activity;chemokine receptor binding;CXCR chemokine receptor binding;cytokine activity;cytokine receptor binding;glucose transmembrane transporter activity;G-protein-coupled receptor binding;hexose transmembrane transporter activity;monosaccharide transmembrane transporter activity;protein binding;receptor binding;substrate-specific…	cell part;cytoplasmic membrane-bounded vesicle lumen;cytoplasmic part;cytoplasmic vesicle part;extracellular region;extracellular region part;extracellular space;intracellular organelle part;intracellular part;membrane-enclosed lumen;organelle lumen;organelle part;platelet alpha granule lumen;secretory granule lumen;vesicle lumen	Chemokine signaling pathway;Cytokine-cytokine receptor interaction	IL8	5.74294	0	9.58584	3.26216	5.80115	11.3833	4.59879	6.91786	3.65218	6.48517	8.96767	0	10.8378	0	9.81923	11.5027	0	9.95674	0	9.52829	5.80115	1.79744	1.33663	6.91786	-5.93366	3.22301	9.81923	0.664857	0	9.95674	-10.8378	9.52829	0	0	0	0
	0.733581	2.82831	P01034	P01034	CYTC_HUMAN	CST3	CYTC_HUMAN	Cystatin-C	anatomical structure development;apoptosis;behavior;biological regulation;brain development;cell activation;cell death;cell development;cellular component organization;cellular component organization at cellular level;cellular component organization or biogenesis;cellular component organization or biogenesis at cellular level;cellular developmental process;cellular process;cellular process involv…	beta-amyloid binding;binding;cysteine-type endopeptidase inhibitor activity;endopeptidase inhibitor activity;endopeptidase regulator activity;enzyme binding;enzyme inhibitor activity;enzyme regulator activity;identical protein binding;peptidase inhibitor activity;peptidase regulator activity;protease binding;protein binding	axon;basement membrane;cell body;cell part;cell projection;contractile fiber;cytoplasmic part;endoplasmic reticulum;endosome;extracellular matrix part;extracellular membrane-bounded organelle;extracellular organelle;extracellular region;extracellular region part;extracellular space;extracellular vesicular exosome;intracellular membrane-bounded organelle;intracellular non-membrane-bounded organell…	Salivary secretion	Cystatin	5.01689	0	9.50287	2.42837	3.97091	10.197	2.18554	6.79922	8.93685	1.13127	8.23814	0	10.6	0	0	10.2291	0	8.9491	8.93183	0	3.97091	0.694138	-0.24283	6.79922	-0.566024	-1.2971	0	-0.370965	0	8.9491	-1.66819	0	0	0	0	0
	1.518	-0.723682	P59665;P59666	P59666;P59665	DEF1_HUMAN;DEF3_HUMAN	DEFA1;DEFA3	DEF1_HUMAN;DEF3_HUMAN	HP 1-56;HP 3-56;Neutrophil defensin 1;Neutrophil defensin 2;Neutrophil defensin 3	antibacterial humoral response;antimicrobial humoral response;biological regulation;cell killing;cellular process;cellular response to stimulus;chemotaxis;defense response;defense response to bacterium;defense response to fungus;defense response to Gram-positive bacterium;defense response to virus;estrogen receptor signaling pathway;humoral immune response;immune effector process;immune response;…		azurophil granule lumen;cell part;cytoplasmic membrane-bounded vesicle lumen;cytoplasmic part;cytoplasmic vesicle part;extracellular membrane-bounded organelle;extracellular organelle;extracellular region;extracellular region part;extracellular space;extracellular vesicular exosome;Golgi apparatus part;Golgi lumen;intracellular organelle lumen;intracellular organelle part;intracellular part;membr…		Defensin_1;Defensin_propep	10.8574	4.80003	7.95679	13.1384	11.0458	11.4484	12.9022	10.3221	13.0046	13.0987	11.706	0	10.0819	13.2221	11.436	11.1406	13.1687	10.2734	12.9682	12.9083	6.24573	3.49161	-0.236153	5.52205	5.04776	-0.0396881	11.436	1.05874	-0.0533266	10.2734	2.88633	-0.313724	0	0	0	0
	0	0	P09172	P09172	DOPO_HUMAN	DBH	DOPO_HUMAN	Dopamine beta-hydroxylase;Soluble dopamine beta-hydroxylase	adult behavior;alcohol biosynthetic process;alcohol catabolic process;alcohol metabolic process;amine biosynthetic process;amine catabolic process;amine metabolic process;associative learning;behavior;behavioral response to ethanol;benzene-containing compound metabolic process;biological regulation;biosynthetic process;blood vessel remodeling;carbohydrate homeostasis;catabolic process;catecholami…	binding;carboxylic acid binding;catalytic activity;cation binding;copper ion binding;dopamine beta-monooxygenase activity;ion binding;L-ascorbic acid binding;metal ion binding;monooxygenase activity;oxidoreductase activity;oxidoreductase activity, acting on paired donors, with incorporation or reduction of molecular oxygen;oxidoreductase activity, acting on paired donors, with incorporation or re…	cell part;chromaffin granule lumen;chromaffin granule membrane;cytoplasm;cytoplasmic membrane-bounded vesicle lumen;cytoplasmic part;cytoplasmic vesicle membrane;cytoplasmic vesicle part;extracellular region;integral to membrane;intracellular organelle part;intracellular part;intrinsic to membrane;membrane;membrane part;membrane-enclosed lumen;organelle lumen;organelle membrane;organelle part;sec…	Tyrosine metabolism	Cu2_monoox_C;Cu2_monooxygen;DOMON	1.53046	0	0	0.597765	0	2.53828	0.862162	0	8.89112	0.884823	0	0	0	0	0	0	0	0	8.95653	0	0	2.53828	0.264397	0	8.89112	0.287058	0	0	0	0	8.95653	0	0	0	0	0
	0.11427	0.649748	P27487	P27487	DPP4_HUMAN	DPP4	DPP4_HUMAN	Dipeptidyl peptidase 4;Dipeptidyl peptidase 4 membrane form;Dipeptidyl peptidase 4 soluble form	biological regulation;cell activation;cell migration;cell motility;cellular component movement;cellular process;endothelial cell migration;entry into cell of other organism involved in symbiotic interaction;entry into host;entry into host cell;entry into other organism involved in symbiotic interaction;entry of virus into host cell;immune system process;interaction with host;interspecies interact…	binding;catalytic activity;dipeptidyl-peptidase activity;endopeptidase activity;enzyme binding;exopeptidase activity;hydrolase activity;identical protein binding;peptidase activity;peptidase activity, acting on L-amino acid peptides;protease binding;protein binding;protein dimerization activity;protein homodimerization activity;receptor activity;receptor binding;serine hydrolase activity;serine-t…	adherens junction;anchoring junction;apical plasma membrane;cell junction;cell part;cell projection;cell projection membrane;cell projection part;cell surface;cell-cell junction;cell-substrate adherens junction;cell-substrate junction;cytoplasmic membrane-bounded vesicle;cytoplasmic part;cytoplasmic vesicle;endocytic vesicle;extracellular membrane-bounded organelle;extracellular organelle;extrace…	Protein digestion and absorption	DPPIV_N;Peptidase_S9	3.56418	0	1.07397	0	3.13186	9.95193	1.98484	3.78161	10.3206	1.83278	0	0	0	0	0	10.1652	0	0	10.3115	0	3.13186	8.87796	1.98484	3.78161	9.24667	1.83278	0	10.1652	0	0	10.3115	0	0	0	0	0
	0.13774	-0.110378	Q16610;Q16610-4	Q16610;Q16610-4	ECM1_HUMAN	ECM1	ECM1_HUMAN	Extracellular matrix protein 1	anatomical structure development;anatomical structure formation involved in morphogenesis;angiogenesis;biological regulation;biomineral tissue development;cellular process;cellular response to stimulus;defense response;developmental process;inflammatory response;multicellular organismal process;negative regulation of biological process;negative regulation of biomineral tissue development;negative…	binding;enzyme binding;extracellular matrix binding;laminin binding;molecular transducer activity;protease binding;protein binding;protein C-terminus binding;signal transducer activity	extracellular matrix;extracellular membrane-bounded organelle;extracellular organelle;extracellular region part;extracellular space;extracellular vesicular exosome;membrane-bounded organelle;membrane-bounded vesicle;organelle;proteinaceous extracellular matrix;vesicle		ECM1	8.2156	2.06423	4.25193	9.15392	11.2741	9.36085	8.70229	11.1637	9.15151	8.81779	9.63281	0	0	9.9112	11.1387	9.32283	9.60684	11.4487	9.17432	10.112	9.20989	5.10891	-0.451632	9.09951	4.89958	-0.336139	11.1387	9.32283	-0.30436	11.4487	9.17432	0.200822	0	0	9.15482	0
	2.47895	-0.974708	P06733	P06733;P06733-2	ENOA_HUMAN	ENO1	ENOA_HUMAN	Alpha-enolase	alcohol biosynthetic process;alcohol metabolic process;biological regulation;biosynthetic process;carbohydrate biosynthetic process;carbohydrate metabolic process;cellular biosynthetic process;cellular carbohydrate biosynthetic process;cellular carbohydrate metabolic process;cellular macromolecule biosynthetic process;cellular macromolecule metabolic process;cellular metabolic process;cellular ni…	binding;carbon-oxygen lyase activity;catalytic activity;cation binding;DNA binding;enzyme binding;GTPase binding;hydro-lyase activity;ion binding;lyase activity;magnesium ion binding;metal ion binding;nucleic acid binding;nucleic acid binding transcription factor activity;phosphopyruvate hydratase activity;protein binding;protein binding transcription factor activity;sequence-specific DNA binding…	cell part;contractile fiber part;cytoplasm;cytoplasmic part;cytosol;cytosolic part;extracellular membrane-bounded organelle;extracellular organelle;extracellular region part;extracellular space;extracellular vesicular exosome;intracellular membrane-bounded organelle;intracellular organelle;intracellular part;M band;macromolecular complex;membrane;membrane-bounded organelle;membrane-bounded vesicl…	Glycolysis / Gluconeogenesis;Methane metabolism;RNA degradation	Enolase_C;Enolase_N	10.6472	9.35409	11.4911	11.4446	11.8673	10.1628	9.70374	10.8926	10.5207	10.3874	11.0232	11.7949	11.5384	11.3877	11.5366	10.3101	10.4398	10.9208	10.6542	10.3068	2.51324	-1.32832	-1.74084	1.53853	-0.970361	-1.05715	-0.258278	-1.22826	-0.947864	-0.874116	-0.884174	-1.08085	11.2068	11.7949	11.0678	13.0329
	0.0714598	0.488323	P06733;P13929;P13929-2;P13929-3	P06733;P13929;P13929-2;P13929-3;P09104;P09104-2	ENOA_HUMAN;ENOB_HUMAN	ENO1;ENO3	ENOA_HUMAN;ENOB_HUMAN	Alpha-enolase;Beta-enolase	aging;alcohol biosynthetic process;alcohol metabolic process;anatomical structure development;anatomical structure morphogenesis;biological regulation;biosynthetic process;carbohydrate biosynthetic process;carbohydrate metabolic process;cellular biosynthetic process;cellular carbohydrate biosynthetic process;cellular carbohydrate metabolic process;cellular macromolecule biosynthetic process;cellu…	binding;carbon-oxygen lyase activity;catalytic activity;cation binding;DNA binding;enzyme binding;GTPase binding;hydro-lyase activity;ion binding;lyase activity;magnesium ion binding;metal ion binding;nucleic acid binding;nucleic acid binding transcription factor activity;phosphopyruvate hydratase activity;protein binding;protein binding transcription factor activity;sequence-specific DNA binding…	cell part;contractile fiber part;cytoplasm;cytoplasmic part;cytosol;cytosolic part;extracellular membrane-bounded organelle;extracellular organelle;extracellular region part;extracellular space;extracellular vesicular exosome;intracellular membrane-bounded organelle;intracellular organelle;intracellular part;M band;macromolecular complex;membrane;membrane-bounded organelle;membrane-bounded vesicl…	Glycolysis / Gluconeogenesis;Methane metabolism;RNA degradation	Enolase_C;Enolase_N	7.17453	6.0178	2.30213	7.59208	7.74395	6.70262	8.70856	8.23227	9.19722	8.07413	10.1611	8.95338	0	11.0202	11.0221	9.84451	10.3488	10.449	10.3539	10.2656	1.72614	4.40049	1.11648	2.21447	6.89509	0.482049	2.06867	9.84451	-0.671363	1.49561	10.3539	-0.754552	11.1188	0	9.22308	0
	0	0	Q9UNN8	Q9UNN8	EPCR_HUMAN	PROCR	EPCR_HUMAN	Endothelial protein C receptor	antigen processing and presentation;biological regulation;blood coagulation;cell migration;cell motility;cellular component movement;cellular process;coagulation;hemostasis;immune response;immune system process;leukocyte migration;locomotion;multicellular organismal process;negative regulation of biological process;negative regulation of coagulation;negative regulation of multicellular organismal…	receptor activity	adherens junction;anchoring junction;cell junction;cell part;cell surface;cell-substrate adherens junction;cell-substrate junction;centrosome;cytoplasmic part;cytoskeletal part;extracellular membrane-bounded organelle;extracellular organelle;extracellular region;extracellular region part;extracellular vesicular exosome;focal adhesion;integral to membrane;integral to plasma membrane;intracellular …		MHC_I	3.34185	0	1.01685	0	0	10.4304	3.52754	0	11.1532	3.94867	0	0	0	0	0	10.6028	0	0	11.1366	0	0	9.41359	3.52754	0	10.1363	3.94867	0	10.6028	0	0	11.1366	0	0	0	0	0
	0	0	P23141;P23141-2;P23141-3	P23141;P23141-2;P23141-3	EST1_HUMAN	CES1	EST1_HUMAN	Liver carboxylesterase 1	cell differentiation;cellular developmental process;cellular process;developmental process;epithelial cell differentiation;metabolic process;response to chemical stimulus;response to stimulus;response to toxin	carboxylic ester hydrolase activity;catalytic activity;deacetylase activity;hydrolase activity;hydrolase activity, acting on ester bonds;methylumbelliferyl-acetate deacetylase activity	cell part;cytoplasmic part;endoplasmic reticulum lumen;endoplasmic reticulum part;extracellular region part;extracellular space;intracellular organelle lumen;intracellular organelle part;intracellular part;membrane-enclosed lumen;organelle lumen;organelle part	Drug metabolism - other enzymes;Tropane, piperidine and pyridine alkaloid biosynthesis	COesterase	1.61824	0	0	0	0	4.73969	1.06665	0	7.88806	0.869757	0	0	0	0	0	7.10446	0	0	8.02992	0	0	4.73969	1.06665	0	7.88806	0.869757	0	7.10446	0	0	8.02992	0	0	0	0	0
	0	0	P50502	P50502;Q8IZP2	F10A1_HUMAN	ST13	F10A1_HUMAN	Hsc70-interacting protein	biological regulation;cellular component assembly;cellular component organization;cellular component organization or biogenesis;cellular macromolecule metabolic process;cellular metabolic process;cellular process;cellular protein metabolic process;chaperone cofactor-dependent protein refolding;chaperone-mediated protein folding;macromolecular complex assembly;macromolecular complex subunit organi…	adenyl deoxyribonucleotide binding;adenyl nucleotide binding;binding;binding, bridging;dATP binding;deoxyribonucleotide binding;nucleotide binding;protein binding;protein binding, bridging;purine deoxyribonucleotide binding;purine nucleotide binding	cell part;cytoplasm;cytoplasmic part;cytosol;extracellular membrane-bounded organelle;extracellular organelle;extracellular region part;extracellular vesicular exosome;intracellular part;macromolecular complex;membrane-bounded organelle;membrane-bounded vesicle;organelle;protein complex;vesicle		TPR_1;TPR_2	1.1539	0	0	0	0	0.933138	0	0	8.30127	1.15066	0	0	0	0	0	0	0	0	8.20036	0	0	0.933138	0	0	8.30127	1.15066	0	0	0	0	8.20036	0	0	0	0	0
	0.220919	-0.994429	P00488	P00488	F13A_HUMAN	F13A1	F13A_HUMAN	Coagulation factor XIII A chain	biological regulation;blood coagulation;cell activation;cellular macromolecule metabolic process;cellular metabolic process;cellular process;cellular protein metabolic process;coagulation;establishment of localization;establishment of localization in cell;exocytosis;hemostasis;macromolecule metabolic process;macromolecule modification;metabolic process;multicellular organismal process;peptide cro…	binding;catalytic activity;cation binding;ion binding;metal ion binding;protein-glutamine gamma-glutamyltransferase activity;transferase activity;transferase activity, transferring acyl groups;transferase activity, transferring amino-acyl groups	blood microparticle;cell part;cytoplasmic membrane-bounded vesicle lumen;cytoplasmic part;cytoplasmic vesicle part;extracellular region;extracellular region part;intracellular organelle part;intracellular part;membrane-enclosed lumen;organelle lumen;organelle part;platelet alpha granule lumen;secretory granule lumen;vesicle lumen	Complement and coagulation cascades	Transglut_C;Transglut_core;Transglut_N	8.87178	0	6.09916	10.8256	8.77214	11.3315	11.7176	7.77771	11.4353	11.8869	11.0358	0	8.32603	10.9793	9.85473	11.2278	11.8408	9.96293	11.4774	11.8087	8.77214	5.23238	0.891957	7.77771	5.33614	1.06126	9.85473	2.90181	0.861471	9.96293	3.15138	0.829336	0	0	0	0
	0.294779	-1.27154	Q8IXR5	Q8IXR5	F178B_HUMAN	FAM178B	F178B_HUMAN	Protein FAM178B					FAM178	3.00235	0	2.78639	0	2.32527	8.54612	2.70099	1.05372	9.60871	0	0	0	0	0	0	12.5769	0	0	12.1773	0	2.32527	5.75973	2.70099	1.05372	6.82232	0	0	12.5769	0	0	12.1773	0	0	0	0	0
	1.43601	1.17436	P03951	P03951;P03951-2	FA11_HUMAN	F11	FA11_HUMAN	Coagulation factor XI;Coagulation factor XIa heavy chain;Coagulation factor XIa light chain	biological regulation;blood coagulation;blood coagulation, intrinsic pathway;coagulation;hemostasis;macromolecule metabolic process;metabolic process;multicellular organismal process;negative regulation of biological process;negative regulation of blood coagulation;negative regulation of coagulation;negative regulation of multicellular organismal process;plasminogen activation;positive regulation…	aminopeptidase activity;binding;carbohydrate binding;catalytic activity;endopeptidase activity;exopeptidase activity;glycosaminoglycan binding;heparin binding;hydrolase activity;pattern binding;peptidase activity;peptidase activity, acting on L-amino acid peptides;polysaccharide binding;serine hydrolase activity;serine-type aminopeptidase activity;serine-type endopeptidase activity;serine-type ex…	cell part;extracellular membrane-bounded organelle;extracellular organelle;extracellular region;extracellular region part;extracellular space;extracellular vesicular exosome;membrane;membrane-bounded organelle;membrane-bounded vesicle;organelle;plasma membrane;vesicle	Complement and coagulation cascades	PAN_1;Trypsin	10.3051	0	8.03267	11.6217	12.9395	10.6583	12.0182	14.1139	10.9884	12.3731	11.6616	0	10.2638	11.707	13.5857	10.6084	11.8766	14.5845	10.8747	12.0031	12.9395	2.62564	0.396456	14.1139	2.95575	0.751338	13.5857	0.344616	0.169601	14.5845	0.610954	0.296118	0	0	0	0
	0	0	P03951;P03952	P03951;P03951-2;P03952	FA11_HUMAN;KLKB1_HUMAN	F11;KLKB1	FA11_HUMAN;KLKB1_HUMAN	Coagulation factor XI;Coagulation factor XIa heavy chain;Coagulation factor XIa light chain;Plasma kallikrein;Plasma kallikrein heavy chain;Plasma kallikrein light chain	biological regulation;blood coagulation;blood coagulation, intrinsic pathway;cellular component disassembly;cellular component disassembly at cellular level;cellular component organization;cellular component organization at cellular level;cellular component organization or biogenesis;cellular component organization or biogenesis at cellular level;cellular process;coagulation;extracellular matrix …	aminopeptidase activity;binding;carbohydrate binding;catalytic activity;endopeptidase activity;exopeptidase activity;glycosaminoglycan binding;heparin binding;hydrolase activity;pattern binding;peptidase activity;peptidase activity, acting on L-amino acid peptides;polysaccharide binding;serine hydrolase activity;serine-type aminopeptidase activity;serine-type endopeptidase activity;serine-type ex…	cell part;extracellular membrane-bounded organelle;extracellular organelle;extracellular region;extracellular region part;extracellular space;extracellular vesicular exosome;membrane;membrane-bounded organelle;membrane-bounded vesicle;organelle;plasma membrane;vesicle	Complement and coagulation cascades	PAN_1;Trypsin	1.1143	0	0	0.811672	0	0	0	0	9.21703	0	0	0	0	0	0	0	0	0	10.3217	0	0	0	-0.811672	0	9.21703	-0.811672	0	0	0	0	10.3217	0	0	0	0	0
	0.37009	-0.124285	P00748	P00748	FA12_HUMAN	F12	FA12_HUMAN	Beta-factor XIIa part 1;Coagulation factor XII;Coagulation factor XIIa heavy chain;Coagulation factor XIIa light chain	acute inflammatory response;biological regulation;blood coagulation;blood coagulation, intrinsic pathway;coagulation;defense response;Factor XII activation;fibrinolysis;hemostasis;immune response;immune system process;inflammatory response;innate immune response;kinin cascade;macromolecule metabolic process;metabolic process;multicellular organismal process;negative regulation of biological proce…	aminopeptidase activity;binding;catalytic activity;endopeptidase activity;exopeptidase activity;hydrolase activity;misfolded protein binding;peptidase activity;peptidase activity, acting on L-amino acid peptides;protein binding;serine hydrolase activity;serine-type aminopeptidase activity;serine-type endopeptidase activity;serine-type exopeptidase activity;serine-type peptidase activity	cell part;extracellular membrane-bounded organelle;extracellular organelle;extracellular region;extracellular region part;extracellular space;extracellular vesicular exosome;membrane;membrane-bounded organelle;membrane-bounded vesicle;organelle;plasma membrane;vesicle	Complement and coagulation cascades	EGF;fn1;fn2;Kringle;Trypsin	10.4015	1.29042	11.7082	11.8044	12.2538	10.8336	11.4605	12.1295	10.8233	11.3101	11.5153	0	11.7448	11.7756	12.2408	10.8212	11.4078	12.1285	10.8266	11.2277	10.9634	-0.874641	-0.343909	10.8391	-0.884982	-0.494266	12.2408	-0.923572	-0.367758	12.1285	-0.918167	-0.547895	0	0	0	0
	0.229528	0.135067	P12259	P12259	FA5_HUMAN	F5	FA5_HUMAN	Coagulation factor V;Coagulation factor V heavy chain;Coagulation factor V light chain	biological regulation;blood circulation;blood coagulation;cell activation;cellular process;circulatory system process;coagulation;establishment of localization;establishment of localization in cell;exocytosis;hemostasis;multicellular organismal process;platelet activation;platelet degranulation;regulation of biological quality;regulation of body fluid levels;secretion;secretion by cell;system pro…	binding;catalytic activity;cation binding;copper ion binding;endopeptidase activity;hydrolase activity;ion binding;metal ion binding;peptidase activity;peptidase activity, acting on L-amino acid peptides;serine hydrolase activity;serine-type endopeptidase activity;serine-type peptidase activity;transition metal ion binding	cell part;cytoplasmic membrane-bounded vesicle lumen;cytoplasmic part;cytoplasmic vesicle part;endoplasmic reticulum;extracellular region;extracellular region part;extracellular space;Golgi apparatus;intracellular membrane-bounded organelle;intracellular organelle;intracellular organelle part;intracellular part;membrane;membrane-bounded organelle;membrane-enclosed lumen;organelle;organelle lumen;…	Complement and coagulation cascades	Cu-oxidase_3;F5_F8_type_C	12.096	7.29298	12.6389	12.7601	12.4178	12.6926	13.1136	12.5528	12.3451	13.0499	12.6052	10.1668	12.5625	13.0068	12.4922	12.8001	13.2362	12.5803	12.2549	13.078	5.12478	0.0537052	0.353498	5.25985	-0.293868	0.289894	2.32537	0.237577	0.229375	2.41343	-0.307591	0.0711737	9.60516	0	10.1668	0
	0	0	P08709;P08709-2	P08709;P08709-2	FA7_HUMAN	F7	FA7_HUMAN	Coagulation factor VII;Factor VII heavy chain;Factor VII light chain	anatomical structure morphogenesis;biological regulation;blood coagulation;blood coagulation, extrinsic pathway;cellular macromolecule metabolic process;cellular metabolic process;cellular process;cellular protein metabolic process;circadian rhythm;coagulation;developmental process;hemostasis;macromolecule metabolic process;macromolecule modification;metabolic process;multicellular organismal pro…	binding;calcium ion binding;catalytic activity;cation binding;endopeptidase activity;glycoprotein binding;hydrolase activity;ion binding;metal ion binding;peptidase activity;peptidase activity, acting on L-amino acid peptides;protein binding;serine hydrolase activity;serine-type endopeptidase activity;serine-type peptidase activity	cell part;cytoplasmic part;endoplasmic reticulum lumen;endoplasmic reticulum part;extracellular region;extracellular region part;extracellular space;Golgi apparatus part;Golgi lumen;intracellular organelle lumen;intracellular organelle part;intracellular part;membrane;membrane-enclosed lumen;organelle;organelle lumen;organelle part;plasma membrane;vesicle	Complement and coagulation cascades	EGF;Gla;Trypsin	1.68738	0	0	0	0	5.82142	0	0	9.36496	0	0	0	0	0	0	7.79956	0	0	9.40765	0	0	5.82142	0	0	9.36496	0	0	7.79956	0	0	9.40765	0	0	0	0	0
	1.80382	0.36077	P00740;P00740-2	P00740;P00740-2	FA9_HUMAN	F9	FA9_HUMAN	Coagulation factor IX;Coagulation factor IXa heavy chain;Coagulation factor IXa light chain	biological regulation;blood coagulation;blood coagulation, extrinsic pathway;blood coagulation, intrinsic pathway;cellular macromolecule metabolic process;cellular metabolic process;cellular process;cellular protein metabolic process;coagulation;hemostasis;macromolecule metabolic process;macromolecule modification;metabolic process;multicellular organismal process;peptidyl-amino acid modification…	binding;calcium ion binding;catalytic activity;cation binding;endopeptidase activity;hydrolase activity;ion binding;metal ion binding;peptidase activity;peptidase activity, acting on L-amino acid peptides;serine hydrolase activity;serine-type endopeptidase activity;serine-type peptidase activity	cell part;cytoplasmic part;endoplasmic reticulum lumen;endoplasmic reticulum part;extracellular membrane-bounded organelle;extracellular organelle;extracellular region;extracellular region part;extracellular space;extracellular vesicular exosome;Golgi apparatus part;Golgi lumen;intracellular organelle lumen;intracellular organelle part;intracellular part;membrane;membrane-bounded organelle;membra…	Complement and coagulation cascades	EGF;Gla;Trypsin	11.441	0	14.5089	12.709	12.4386	12.5262	12.8611	12.7993	12.7916	12.3343	12.619	0	14.6082	12.859	12.4052	12.5922	12.619	12.8165	12.8363	12.3503	12.4386	-1.98266	0.152111	12.7993	-1.71726	-0.374713	12.4052	-2.01603	-0.240014	12.8165	-1.77193	-0.508681	0	0	0	0
	0.0626094	0.560758	Q9Y4F1;Q9Y4F1-2	Q9Y4F1;Q9Y4F1-2	FARP1_HUMAN	FARP1	FARP1_HUMAN	FERM, RhoGEF and pleckstrin domain-containing protein 1	anatomical structure morphogenesis;biological regulation;cell part morphogenesis;cell projection morphogenesis;cell projection organization;cellular component assembly;cellular component assembly at cellular level;cellular component morphogenesis;cellular component organization;cellular component organization at cellular level;cellular component organization or biogenesis;cellular component organ…	enzyme regulator activity;GTPase regulator activity;guanyl-nucleotide exchange factor activity;nucleoside-triphosphatase regulator activity;Rac guanyl-nucleotide exchange factor activity;Ras guanyl-nucleotide exchange factor activity;Rho guanyl-nucleotide exchange factor activity;small GTPase regulator activity	cell junction;cell part;cell projection;cell projection part;cytoplasm;cytoplasmic part;cytoskeleton;cytosol;dendrite;dendritic spine;extrinsic to internal side of plasma membrane;extrinsic to membrane;extrinsic to plasma membrane;filopodium;intracellular non-membrane-bounded organelle;intracellular organelle;intracellular part;membrane part;neuron projection;neuron spine;non-membrane-bounded org…		FA;FERM_C;FERM_M;FERM_N;PH;RhoGEF	11.8096	1.8253	9.53778	13.6459	8.58483	16.1199	15.7791	9.14559	15.7846	15.863	15.2134	0	11.8988	13.5613	15.101	16.1322	15.8926	10.6504	15.7101	15.8573	6.75953	6.58215	2.13314	7.32028	6.24681	2.21705	15.101	4.23339	2.33127	10.6504	3.81135	2.29601	0	0	0	0
	1.07538	2.97218	P23142	P23142	FBLN1_HUMAN	FBLN1	FBLN1_HUMAN	Fibulin-1	cellular component organization;cellular component organization at cellular level;cellular component organization or biogenesis;cellular component organization or biogenesis at cellular level;cellular process;embryo implantation;extracellular matrix organization;extracellular structure organization;reproductive process;viral reproduction	binding;calcium ion binding;cation binding;enzyme activator activity;enzyme regulator activity;extracellular matrix structural constituent;ion binding;metal ion binding;peptidase activator activity;peptidase regulator activity;structural molecule activity	basement membrane;extracellular matrix;extracellular matrix part;extracellular membrane-bounded organelle;extracellular organelle;extracellular region;extracellular region part;extracellular space;extracellular vesicular exosome;membrane-bounded organelle;membrane-bounded vesicle;organelle;proteinaceous extracellular matrix;vesicle		ANATO;cEGF;EGF_CA	7.71615	0	3.43188	8.95754	8.40454	9.26997	10.5723	11.3767	8.77678	8.65557	9.72922	0	0	10.153	10.96	9.5721	10.6871	11.3553	8.8114	9.7991	8.40454	5.83809	1.61479	11.3767	5.3449	-0.301972	10.96	9.5721	0.534147	11.3553	8.8114	-0.353857	0	0	0	0
	1.15377	0.79009	P23142;P23142-4	P23142;P23142-2;P23142-3;P23142-4	FBLN1_HUMAN	FBLN1	FBLN1_HUMAN	Fibulin-1	cellular component organization;cellular component organization at cellular level;cellular component organization or biogenesis;cellular component organization or biogenesis at cellular level;cellular process;embryo implantation;extracellular matrix organization;extracellular structure organization;reproductive process;viral reproduction	binding;calcium ion binding;cation binding;enzyme activator activity;enzyme regulator activity;extracellular matrix structural constituent;ion binding;metal ion binding;peptidase activator activity;peptidase regulator activity;structural molecule activity	basement membrane;extracellular matrix;extracellular matrix part;extracellular membrane-bounded organelle;extracellular organelle;extracellular region;extracellular region part;extracellular space;extracellular vesicular exosome;membrane-bounded organelle;membrane-bounded vesicle;organelle;proteinaceous extracellular matrix;vesicle		ANATO;cEGF;EGF_CA	10.0699	0	11.1404	11.2763	12.0216	10.7085	11.6968	12.8117	9.90414	11.0702	11.053	0	11.2457	11.2939	12.6572	10.8474	11.6938	12.8478	9.81067	11.0437	12.0216	-0.431909	0.420498	12.8117	-1.23623	-0.206122	12.6572	-0.39824	0.39988	12.8478	-1.43499	-0.250171	0	0	0	0
	1.01152	2.25327	Q12805;Q12805-2;Q12805-3;Q12805-4;Q12805-5	Q12805;Q12805-2;Q12805-3;Q12805-4;Q12805-5	FBLN3_HUMAN	EFEMP1	FBLN3_HUMAN	EGF-containing fibulin-like extracellular matrix protein 1	biological regulation;cell surface receptor linked signaling pathway;cellular component organization;cellular component organization at cellular level;cellular component organization or biogenesis;cellular component organization or biogenesis at cellular level;cellular macromolecule metabolic process;cellular metabolic process;cellular process;cellular protein metabolic process;cellular response …	binding;calcium ion binding;catalytic activity;cation binding;epidermal growth factor receptor binding;epidermal growth factor-activated receptor activity;growth factor receptor binding;ion binding;kinase activity;metal ion binding;molecular transducer activity;phosphotransferase activity, alcohol group as acceptor;protein binding;protein kinase activity;protein tyrosine kinase activity;receptor …	extracellular matrix;extracellular membrane-bounded organelle;extracellular organelle;extracellular region;extracellular region part;extracellular space;extracellular vesicular exosome;membrane-bounded organelle;membrane-bounded vesicle;organelle;proteinaceous extracellular matrix;vesicle		cEGF;EGF_CA	3.17535	0	1.06572	0	6.67681	4.12639	0.928607	8.93008	6.85056	0	0	0	0	0	8.52093	6.84679	0	8.97979	7.05076	0	6.67681	3.06067	0.928607	8.93007	5.78484	0	8.52093	6.84679	0	8.97979	7.05076	0	0	0	0	0
	0.35799	-0.265401	O00602	O00602	FCN1_HUMAN	FCN1	FCN1_HUMAN	Ficolin-1	activation of immune response;activation of innate immune response;biological regulation;cell recognition;cell surface pattern recognition receptor signaling pathway;cell surface receptor linked signaling pathway;cellular localization;cellular macromolecule localization;cellular process;cellular protein localization;cellular response to stimulus;complement activation;complement activation, lectin…	binding;carbohydrate binding;cation binding;G-protein-coupled receptor binding;ion binding;metal ion binding;molecular transducer activity;monosaccharide binding;pattern recognition receptor activity;protein binding;receptor activity;receptor binding;sialic acid binding;signal transducer activity;signaling receptor activity;sugar binding	cell part;collagen;extracellular matrix part;extracellular region;extracellular region part;extrinsic to external side of plasma membrane;extrinsic to membrane;extrinsic to plasma membrane;membrane part;plasma membrane part		Collagen;Fibrinogen_C	2.52456	0	0	0	10.2478	0	0	9.98237	0.620213	1.87067	0	0	0	0	10.5569	0	0	10.2401	0	0	10.2478	0	0	9.98237	0.620213	1.87067	10.5569	0	0	10.2401	0	0	0	0	0	0
	0.27314	-0.107772	Q15485	Q15485;Q15485-2	FCN2_HUMAN	FCN2	FCN2_HUMAN	Ficolin-2	activation of immune response;biological regulation;cell recognition;cellular process;complement activation;complement activation, lectin pathway;defense response;defense response to bacterium;defense response to Gram-negative bacterium;defense response to Gram-positive bacterium;humoral immune response;immune effector process;immune response;immune system process;innate immune response;macromole…	antigen binding;binding;calcium-dependent protein binding;carbohydrate binding;glycoprotein binding;mannan binding;pattern binding;polysaccharide binding;protein binding;proteoglycan binding	blood microparticle;collagen;extracellular matrix part;extracellular membrane-bounded organelle;extracellular organelle;extracellular region;extracellular region part;extracellular vesicular exosome;membrane-bounded organelle;membrane-bounded vesicle;organelle;vesicle		Collagen;Fibrinogen_C	6.15227	3.99188	3.19234	5.44551	11.8995	7.4361	3.18127	11.7917	5.79273	2.63942	7.99386	0	0	9.27682	11.8384	8.23793	0	11.7999	7.24625	0	7.90761	4.24376	-2.26424	7.79984	2.60039	-2.80608	11.8384	8.23793	-9.27682	11.7999	7.24625	-9.27682	0	0	8.12661	0
	0.751143	1.65999	O75636	O75636;O75636-2	FCN3_HUMAN	FCN3	FCN3_HUMAN	Ficolin-3	activation of immune response;biological regulation;cell recognition;cellular process;complement activation;complement activation, lectin pathway;defense response;defense response to virus;humoral immune response;immune effector process;immune response;immune system process;innate immune response;macromolecule metabolic process;metabolic process;multi-organism process;negative regulation of biolo…	antigen binding;binding;carbohydrate binding	blood microparticle;collagen;extracellular matrix part;extracellular region;extracellular region part		Collagen;Fibrinogen_C	8.00115	0	0	6.96984	9.01605	10.4953	10.9369	10.676	11.9465	11.9697	10.5552	0	0	10.1588	10.1242	10.4842	11.0229	10.5956	12.0842	11.8337	9.01605	10.4953	3.96708	10.676	11.9465	4.99991	10.1242	10.4842	0.864041	10.5956	12.0842	1.67487	0	0	0	0
	0.174137	0.130816	P02765	P02765	FETUA_HUMAN	AHSG	FETUA_HUMAN	Alpha-2-HS-glycoprotein;Alpha-2-HS-glycoprotein chain A;Alpha-2-HS-glycoprotein chain B	acute inflammatory response;acute-phase response;anatomical structure development;biological regulation;cellular component organization;cellular component organization or biogenesis;cellular membrane organization;cellular process;defense response;developmental process;endocytosis;establishment of localization;inflammatory response;membrane invagination;membrane organization;multicellular organism…	cysteine-type endopeptidase inhibitor activity;endopeptidase inhibitor activity;endopeptidase regulator activity;enzyme inhibitor activity;enzyme regulator activity;kinase inhibitor activity;kinase regulator activity;peptidase inhibitor activity;peptidase regulator activity	blood microparticle;extracellular membrane-bounded organelle;extracellular organelle;extracellular region;extracellular region part;extracellular space;extracellular vesicular exosome;membrane-bounded organelle;membrane-bounded vesicle;organelle;vesicle		Cystatin	11.0555	0	13.4221	12.9938	12.5975	11.7483	12.5344	12.7283	11.2735	12.2012	12.3586	0	13.476	12.9946	12.679	11.7704	12.5183	12.7133	11.4267	12.2095	12.5975	-1.67383	-0.459336	12.7283	-2.14855	-0.792538	12.679	-1.70559	-0.47627	12.7133	-2.04932	-0.785067	0	0	0	0
	0.977649	3.19126	Q9UGM5	Q9UGM5;Q9UGM5-2	FETUB_HUMAN	FETUB	FETUB_HUMAN	Fetuin-B	binding of sperm to zona pellucida;biological regulation;cell recognition;cell-cell recognition;cellular process;cellular process involved in reproduction;fertilization;negative regulation of catalytic activity;negative regulation of endopeptidase activity;negative regulation of hydrolase activity;negative regulation of molecular function;negative regulation of peptidase activity;regulation of bi…	cysteine-type endopeptidase inhibitor activity;endopeptidase inhibitor activity;endopeptidase regulator activity;enzyme inhibitor activity;enzyme regulator activity;metalloendopeptidase inhibitor activity;metalloenzyme inhibitor activity;metalloenzyme regulator activity;peptidase inhibitor activity;peptidase regulator activity	extracellular membrane-bounded organelle;extracellular organelle;extracellular region part;extracellular space;extracellular vesicular exosome;membrane-bounded organelle;membrane-bounded vesicle;organelle;vesicle		Cystatin	5.61533	0	0.921707	9.81983	1.60135	9.3634	8.32818	4.79261	9.65716	6.05377	8.74094	0	0	9.89244	0	9.42114	9.26048	7.49262	9.67073	8.74094	1.60135	8.44169	-1.49166	4.79261	8.73545	-3.76607	0	9.42114	-0.631957	7.49262	9.67073	-1.1515	0	0	0	0
	1.05447	0.43505	Q03591	Q03591	FHR1_HUMAN	CFHR1	FHR1_HUMAN	Complement factor H-related protein 1	activation of immune response;biological regulation;complement activation;humoral immune response;immune effector process;immune response;immune system process;macromolecule metabolic process;metabolic process;positive regulation of biological process;positive regulation of immune response;positive regulation of immune system process;positive regulation of response to stimulus;primary metabolic p…		blood microparticle;extracellular membrane-bounded organelle;extracellular organelle;extracellular region part;extracellular space;extracellular vesicular exosome;membrane-bounded organelle;membrane-bounded vesicle;organelle;vesicle		Sushi	5.85687	1.09694	6.10351	1.16597	10.9256	8.73254	2.08415	11.3606	9.20228	2.04025	8.99693	0	8.95726	0	11.0083	9.93783	0	11.4861	9.4412	0	9.82865	2.62903	0.918184	10.2637	3.09878	0.874286	11.0083	0.980573	0	11.4861	0.483941	0	0	0	0	0
	1.08269	-0.39766	Q03591;Q9BXR6	Q9BXR6;Q03591	FHR1_HUMAN;FHR5_HUMAN	CFHR1;CFHR5	FHR1_HUMAN;FHR5_HUMAN	Complement factor H-related protein 1;Complement factor H-related protein 5	activation of immune response;biological regulation;complement activation;complement activation, alternative pathway;defense response;humoral immune response;immune effector process;immune response;immune system process;innate immune response;macromolecule metabolic process;metabolic process;positive regulation of biological process;positive regulation of immune response;positive regulation of im…		blood microparticle;extracellular membrane-bounded organelle;extracellular organelle;extracellular region;extracellular region part;extracellular space;extracellular vesicular exosome;membrane-bounded organelle;membrane-bounded vesicle;organelle;vesicle		Sushi	4.70936	0	10.3734	0.981063	11.3495	8.72854	0	10.9518	0	0	0	0	10.3991	0	11.4265	8.83806	0	10.9061	0	0	11.3495	-1.64485	-0.981063	10.9518	-10.3734	-0.981063	11.4265	-1.56102	0	10.9061	-10.3991	0	0	0	0	0
	0.587197	1.31204	P36980;P36980-2	P36980;P36980-2	FHR2_HUMAN	CFHR2	FHR2_HUMAN	Complement factor H-related protein 2			extracellular region		Sushi	4.68081	0	4.21602	0	8.86541	8.96155	0	10.1774	8.74091	1.16592	0	0	0	0	9.91077	8.97237	0	10.1705	8.84606	0	8.86541	4.74553	0	10.1774	4.52489	1.16592	9.91077	8.97237	0	10.1705	8.84606	0	0	0	0	0
	1.19642	2.16895	Q02985;Q02985-2	Q02985;Q02985-2	FHR3_HUMAN	CFHR3	FHR3_HUMAN	Complement factor H-related protein 3			blood microparticle;extracellular membrane-bounded organelle;extracellular organelle;extracellular region part;extracellular space;extracellular vesicular exosome;membrane-bounded organelle;membrane-bounded vesicle;organelle;vesicle		Sushi	3.06425	0	0	3.87539	0	5.27039	4.56891	2.16895	8.49845	3.19618	0	0	0	0	0	7.32167	6.74639	0	8.38208	0	0	5.27039	0.693524	2.16895	8.49845	-0.679208	0	7.32167	6.74639	0	8.38208	0	0	0	0	0
	1.72091	-1.19323	Q92496;Q92496-2	Q92496;Q92496-2	FHR4_HUMAN	CFHR4	FHR4_HUMAN	Complement factor H-related protein 4	establishment of localization;lipid transport;organic substance transport;transport	lipid transporter activity;substrate-specific transporter activity;transporter activity	extracellular region		Sushi	9.99995	0	9.41034	10.5371	11.9714	13.8772	10.7854	10.7781	12.1062	10.5338	10.8559	0	10.4089	10.2496	11.6501	14.043	10.9784	10.7966	12.1623	10.5607	11.9714	4.46686	0.248297	10.7781	2.69588	-0.0033083	11.6501	3.63406	0.728835	10.7966	1.75336	0.311132	0	0	0	0
	3.54187	-0.632323	Q9BXR6	Q9BXR6	FHR5_HUMAN	CFHR5	FHR5_HUMAN	Complement factor H-related protein 5	activation of immune response;biological regulation;complement activation;complement activation, alternative pathway;defense response;humoral immune response;immune effector process;immune response;immune system process;innate immune response;macromolecule metabolic process;metabolic process;positive regulation of biological process;positive regulation of immune response;positive regulation of im…		extracellular region		Sushi	7.82629	0	11.5041	5.50067	12.8568	10.1049	4.40401	12.2245	9.66258	4.17909	9.78291	0	11.4375	9.1843	12.9784	10.2192	0	12.2977	9.67542	0	12.8568	-1.3992	-1.09665	12.2245	-1.84151	-1.32158	12.9784	-1.21829	-9.1843	12.2977	-1.76206	-9.1843	0	0	0	0
	0.113905	-0.108876	P02671	P02671;P02671-2	FIBA_HUMAN	FGA	FIBA_HUMAN	Fibrinogen alpha chain;Fibrinopeptide A	antibacterial humoral response;antimicrobial humoral response;biological adhesion;biological regulation;blood coagulation;blood coagulation, common pathway;cell activation;cell adhesion;cell-cell adhesion;cell-matrix adhesion;cell-substrate adhesion;cellular component assembly;cellular component assembly at cellular level;cellular component organization;cellular component organization at cellular…	structural molecule activity	blood microparticle;cell cortex;cell part;cell surface;cytoplasmic membrane-bounded vesicle;cytoplasmic membrane-bounded vesicle lumen;cytoplasmic part;cytoplasmic vesicle;cytoplasmic vesicle part;external side of plasma membrane;extracellular membrane-bounded organelle;extracellular organelle;extracellular region;extracellular region part;extracellular space;extracellular vesicular exosome;fibri…	Complement and coagulation cascades	Fib_alpha;Fibrinogen_aC;Fibrinogen_C	15.75	13.9813	15.2241	16.0879	17.7243	14.9432	16.0004	17.6154	14.5428	15.6304	15.6637	13.9995	14.8867	15.8159	17.8726	14.8688	16.2247	17.7065	14.5132	15.6637	3.74296	-0.28091	-0.0875034	3.63409	-0.681344	-0.457459	3.87305	-0.0178595	0.408868	3.70697	-0.373522	-0.152178	14.0771	13.9995	13.9222	13.3748
	0.163773	0.150541	P02675	P02675	FIBB_HUMAN	FGB	FIBB_HUMAN	Fibrinogen beta chain;Fibrinopeptide B	antibacterial humoral response;antimicrobial humoral response;biological adhesion;biological regulation;blood coagulation;cell activation;cell adhesion;cell-cell adhesion;cell-matrix adhesion;cell-substrate adhesion;cellular component assembly;cellular component assembly at cellular level;cellular component organization;cellular component organization at cellular level;cellular component organiza…	binding;chaperone binding;protein binding;structural molecule activity	blood microparticle;cell cortex;cell part;cell surface;cytoplasmic membrane-bounded vesicle;cytoplasmic membrane-bounded vesicle lumen;cytoplasmic part;cytoplasmic vesicle;cytoplasmic vesicle part;external side of plasma membrane;extracellular membrane-bounded organelle;extracellular organelle;extracellular region;extracellular region part;extracellular space;extracellular vesicular exosome;fibri…	Complement and coagulation cascades	Fib_alpha;Fibrinogen_C	15.6807	13.6295	15.1684	16.0034	17.5723	14.8914	15.8505	17.7228	14.8133	15.4753	15.4919	14.1269	14.7455	15.7827	17.7236	14.8997	16.0683	17.8265	14.755	15.4085	3.9428	-0.276998	-0.152921	4.09334	-0.355103	-0.528149	3.59672	0.154199	0.285566	3.69967	0.00949669	-0.374198	14.184	14.1021	14.1269	12.8695
	0.110297	0.0951009	P02679;P02679-2	P02679;P02679-2	FIBG_HUMAN	FGG	FIBG_HUMAN	Fibrinogen gamma chain	biological adhesion;biological regulation;blood coagulation;cell activation;cell adhesion;cell-cell adhesion;cell-matrix adhesion;cell-substrate adhesion;cellular component assembly;cellular component assembly at cellular level;cellular component organization;cellular component organization at cellular level;cellular component organization or biogenesis;cellular component organization or biogenes…	binding;cation binding;cell adhesion molecule binding;ion binding;metal ion binding;protein binding;receptor binding;structural molecule activity	blood microparticle;cell cortex;cell part;cell surface;cytoplasmic membrane-bounded vesicle;cytoplasmic membrane-bounded vesicle lumen;cytoplasmic part;cytoplasmic vesicle;cytoplasmic vesicle part;external side of plasma membrane;extracellular membrane-bounded organelle;extracellular organelle;extracellular region;extracellular region part;extracellular space;extracellular vesicular exosome;fibri…	Complement and coagulation cascades;Staphylococcus aureus infection	Fib_alpha;Fibrinogen_C	15.3741	13.805	14.7127	15.6869	17.3401	14.4537	15.5376	17.4352	14.269	15.1264	15.1219	13.9458	14.3655	15.5445	17.4651	14.4456	15.7182	17.5047	14.245	15.1042	3.53511	-0.258933	-0.149321	3.63021	-0.443621	-0.560565	3.51933	0.080101	0.173697	3.55896	-0.120527	-0.44031	13.9458	13.7229	13.9868	13.5297
	0.177111	-0.253169	P02751;P02751-17;P02751-3	P02751;P02751-2;P02751-3;P02751-4;P02751-5;P02751-6;P02751-7;P02751-8;P02751-9;P02751-10;P02751-11;P02751-12;P02751-13;P02751-14;P02751-15;P02751-16;P02751-17	FINC_HUMAN	FN1	FINC_HUMAN	Anastellin;Fibronectin;Ugl-Y1;Ugl-Y2;Ugl-Y3	acute inflammatory response;acute-phase response;anatomical structure formation involved in morphogenesis;anatomical structure morphogenesis;angiogenesis;biological adhesion;biological regulation;blood coagulation;calcium-independent cell-matrix adhesion;cell activation;cell adhesion;cell differentiation;cell junction assembly;cell junction organization;cell migration;cell morphogenesis;cell morp…	binding;carbohydrate binding;collagen binding;enzyme activator activity;enzyme binding;enzyme regulator activity;glycosaminoglycan binding;heparin binding;integrin binding;pattern binding;peptidase activator activity;peptidase regulator activity;polysaccharide binding;protease binding;protein binding;protein complex binding;receptor binding	apical plasma membrane;basal lamina;blood microparticle;cell part;cytoplasmic membrane-bounded vesicle lumen;cytoplasmic part;cytoplasmic vesicle part;endoplasmic reticulum-Golgi intermediate compartment;extracellular matrix;extracellular matrix part;extracellular membrane-bounded organelle;extracellular organelle;extracellular region;extracellular region part;extracellular space;extracellular ve…	Amoebiasis;Bacterial invasion of epithelial cells;ECM-receptor interaction;Focal adhesion;Pathways in cancer;Regulation of actin cytoskeleton;Small cell lung cancer	fn1;fn2;fn3	15.3053	15.5604	12.8357	15.8868	18.9102	12.7391	16.2034	18.6571	11.5372	15.4177	15.6592	15.6592	12.4499	15.9187	19.6466	13.1195	16.4166	19.2229	11.7436	15.5025	3.34985	-0.0966215	0.31653	3.09668	-1.29847	-0.469124	3.98749	0.669632	0.497922	3.56375	-0.706297	-0.416218	15.7922	15.9902	15.9158	14.9181
	0.349889	-1.72814	O75369;O75369-2;O75369-3;O75369-6;O75369-7;O75369-8;O75369-9	O75369;O75369-2;O75369-3;O75369-7;O75369-4;O75369-5;O75369-6;O75369-8;O75369-9	FLNB_HUMAN	FLNB	FLNB_HUMAN	Filamin-B	actin cytoskeleton organization;actin filament-based process;anatomical structure development;biological regulation;cell differentiation;cell surface receptor linked signaling pathway;cellular component organization;cellular component organization at cellular level;cellular component organization or biogenesis;cellular component organization or biogenesis at cellular level;cellular developmental …	actin binding;binding;cytoskeletal protein binding;identical protein binding;protein binding	actin cytoskeleton;actin filament bundle;actomyosin;adherens junction;anchoring junction;cell cortex;cell junction;cell part;cell-substrate adherens junction;cell-substrate junction;contractile fiber part;cytoplasm;cytoplasmic part;cytoskeletal part;cytoskeleton;cytosol;extracellular membrane-bounded organelle;extracellular organelle;extracellular region part;extracellular vesicular exosome;focal…	Focal adhesion;MAPK signaling pathway	CH;Filamin	3.29885	5.92668	6.71395	0.950512	8.04223	1.74215	0	6.31409	0	0	0	10.1608	9.74105	0	9.86426	0	0	8.76298	0	0	2.11555	-4.9718	-0.950512	0.387414	-6.71395	-0.950512	-0.29652	-9.74105	0	-1.3978	-9.74105	0	10.6633	0	10.214	0
	0.978002	3.20861	Q9H4G4	Q9H4G4	GAPR1_HUMAN	GLIPR2	GAPR1_HUMAN	Golgi-associated plant pathogenesis-related protein 1	biological regulation;positive regulation of biological process;positive regulation of cell communication;positive regulation of cell development;positive regulation of cell differentiation;positive regulation of cell migration;positive regulation of cell morphogenesis involved in differentiation;positive regulation of cell motility;positive regulation of cellular component movement;positive regu…	binding;identical protein binding;protein binding;protein dimerization activity;protein homodimerization activity	cell part;cytoplasmic part;extracellular membrane-bounded organelle;extracellular organelle;extracellular region part;extracellular vesicular exosome;Golgi apparatus part;Golgi membrane;intracellular organelle part;intracellular part;membrane;membrane-bounded organelle;membrane-bounded vesicle;organelle;organelle membrane;organelle part;vesicle		CAP	5.33103	0	0.943954	0	2.89789	10.308	7.60378	6.1065	10.138	9.9811	7.93562	0	0	0	0	10.582	9.67697	7.49468	10.1563	9.93918	2.89789	9.36402	7.60378	6.1065	9.19407	9.9811	0	10.582	9.67697	7.49468	10.1563	9.93918	0	0	0	0
	1.63743	-0.561334	P62873;P62873-2	P62879;P62873;P62873-2;P16520;P16520-2	GBB1_HUMAN	GNB1	GBB1_HUMAN	Guanine nucleotide-binding protein G(I)/G(S)/G(T) subunit beta-1	activation of adenylate cyclase activity;activation of adenylate cyclase activity by dopamine receptor signaling pathway;activation of adenylate cyclase activity by G-protein signaling pathway;activation of phospholipase C activity;activation of phospholipase C activity by G-protein coupled receptor protein signaling pathway coupled to IP3 second messenger;anatomical structure development;apoptos…	binding;catalytic activity;enzyme binding;GTPase activity;GTPase binding;hydrolase activity;hydrolase activity, acting on acid anhydrides;hydrolase activity, acting on acid anhydrides, in phosphorus-containing anhydrides;molecular transducer activity;nucleoside-triphosphatase activity;protein binding;protein complex binding;pyrophosphatase activity;signal transducer activity	cell body;cell part;cell projection;cell projection part;cilium part;cytoplasmic part;dendrite;extracellular membrane-bounded organelle;extracellular organelle;extracellular region part;extracellular vesicular exosome;extrinsic to internal side of plasma membrane;extrinsic to membrane;extrinsic to plasma membrane;heterotrimeric G-protein complex;intracellular;intracellular organelle part;intracel…	Chemokine signaling pathway;Phototransduction;Taste transduction	WD40	7.34988	5.9141	5.60197	3.40362	10.4193	9.30501	5.63384	9.85798	9.30779	6.70527	9.69673	9.38788	9.76953	0	10.3245	9.37342	9.51656	10.0275	9.39789	9.82941	4.50522	3.70304	2.23022	3.94388	3.70581	3.30166	0.936586	-0.396112	9.51656	0.639616	-0.371646	9.82941	10.7164	9.38788	0	0
	0.510385	-1.76232	P06396	P06396	GELS_HUMAN	GSN	GELS_HUMAN	Gelsolin	actin cytoskeleton organization;actin filament capping;actin filament organization;actin filament polymerization;actin filament severing;actin filament-based process;actin nucleation;actin polymerization or depolymerization;aging;anatomical structure development;anatomical structure morphogenesis;apoptosis;barbed-end actin filament capping;biological regulation;cell death;cell development;cell pa…	actin binding;binding;calcium ion binding;cation binding;cytoskeletal protein binding;ion binding;metal ion binding;myosin binding;myosin II binding;protein binding;protein domain specific binding	actin cap;actin cytoskeleton;adherens junction;anchoring junction;blood microparticle;cell cortex part;cell junction;cell part;cell projection;cell-substrate adherens junction;cell-substrate junction;cortical actin cytoskeleton;cortical cytoskeleton;cytoplasm;cytoplasmic part;cytoskeletal part;cytoskeleton;cytosol;extracellular membrane-bounded organelle;extracellular organelle;extracellular regi…	Fc gamma R-mediated phagocytosis;Regulation of actin cytoskeleton	Gelsolin	9.35074	3.63573	4.88773	11.8715	10.4141	10.8323	11.5455	8.65173	11.0257	11.2923	11.0355	0	0	11.9486	9.94487	10.8721	11.6898	11.0025	11.0472	11.3646	6.77832	5.94459	-0.325933	5.016	6.13798	-0.579142	9.94487	10.8721	-0.258829	11.0025	11.0472	-0.583965	0	0	0	0
	0.620987	0.27489	P06396;P06396-2	P06396;P06396-2;P06396-3;P06396-4	GELS_HUMAN	GSN	GELS_HUMAN	Gelsolin	actin cytoskeleton organization;actin filament capping;actin filament organization;actin filament polymerization;actin filament severing;actin filament-based process;actin nucleation;actin polymerization or depolymerization;aging;anatomical structure development;anatomical structure morphogenesis;apoptosis;barbed-end actin filament capping;biological regulation;cell death;cell development;cell pa…	actin binding;binding;calcium ion binding;cation binding;cytoskeletal protein binding;ion binding;metal ion binding;myosin binding;myosin II binding;protein binding;protein domain specific binding	actin cap;actin cytoskeleton;adherens junction;anchoring junction;blood microparticle;cell cortex part;cell junction;cell part;cell projection;cell-substrate adherens junction;cell-substrate junction;cortical actin cytoskeleton;cortical cytoskeleton;cytoplasm;cytoplasmic part;cytoskeletal part;cytoskeleton;cytosol;extracellular membrane-bounded organelle;extracellular organelle;extracellular regi…	Fc gamma R-mediated phagocytosis;Regulation of actin cytoskeleton	Gelsolin	11.4421	7.33295	11.6237	12.4133	11.8551	11.6476	12.2117	12.13	11.7768	11.9882	11.8886	10.0373	11.5975	12.2127	12.0737	11.5809	12.281	11.956	11.7894	12.0097	4.52216	0.0238886	-0.201564	4.79705	0.153035	-0.425092	2.03642	-0.0165339	0.0682201	1.91874	0.191951	-0.20304	10.0087	10.8039	10.0373	0
	0.478607	0.749705	P36269;P36269-2;P36269-3	P36269;P36269-2;P36269-3	GGT5_HUMAN	GGT5	GGT5_HUMAN	Gamma-glutamyltransferase 5;Gamma-glutamyltransferase 5 heavy chain;Gamma-glutamyltransferase 5 light chain	alkene biosynthetic process;amine biosynthetic process;amine metabolic process;arachidonic acid metabolic process;biosynthetic process;carboxylic acid biosynthetic process;carboxylic acid metabolic process;cellular alkene metabolic process;cellular amine metabolic process;cellular amino acid biosynthetic process;cellular amino acid metabolic process;cellular biosynthetic process;cellular ketone m…	catalytic activity;gamma-glutamyltransferase activity;transferase activity;transferase activity, transferring acyl groups;transferase activity, transferring amino-acyl groups	anchored to external side of plasma membrane;anchored to membrane;anchored to plasma membrane;cell part;integral to membrane;intrinsic to external side of plasma membrane;intrinsic to membrane;intrinsic to plasma membrane;membrane;membrane part;plasma membrane;plasma membrane part	Arachidonic acid metabolism;Cyanoamino acid metabolism;Glutathione metabolism;Taurine and hypotaurine metabolism	G_glu_transpept	2.2997	0	1.68068	0	0	7.23065	0	0.749705	8.25582	2.78043	0	0	0	0	0	8.21517	0	0	8.28123	0	0	5.54997	0	0.749705	6.57514	2.78043	0	8.21517	0	0	8.28123	0	0	0	0	0
	0	0	P21695;P21695-2	P21695;P21695-2	GPDA_HUMAN	GPD1	GPDA_HUMAN	Glycerol-3-phosphate dehydrogenase [NAD(+)], cytoplasmic	acylglycerol biosynthetic process;acylglycerol metabolic process;alcohol biosynthetic process;alcohol catabolic process;alcohol metabolic process;alditol catabolic process;alditol metabolic process;biological regulation;biosynthetic process;carbohydrate biosynthetic process;carbohydrate catabolic process;carbohydrate metabolic process;carboxylic acid biosynthetic process;carboxylic acid metabolic…	binding;catalytic activity;coenzyme binding;cofactor binding;glycerol-3-phosphate dehydrogenase [NAD+] activity;glycerol-3-phosphate dehydrogenase activity;NAD binding;nucleotide binding;oxidoreductase activity;oxidoreductase activity, acting on CH-OH group of donors;oxidoreductase activity, acting on the CH-OH group of donors, NAD or NADP as acceptor;oxidoreductase activity, acting on the CH-OH …	cell part;cytoplasmic part;cytosol;extracellular membrane-bounded organelle;extracellular organelle;extracellular region part;extracellular vesicular exosome;glycerol-3-phosphate dehydrogenase complex;intracellular membrane-bounded organelle;intracellular organelle;intracellular part;macromolecular complex;membrane-bounded organelle;membrane-bounded vesicle;mitochondrion;organelle;protein complex…	Glycerophospholipid metabolism	NAD_Gly3P_dh_C;NAD_Gly3P_dh_N	1.22701	0	0	0	0	1.77846	0	0	9.2646	0	0	0	0	0	0	0	0	0	9.24962	0	0	1.77846	0	0	9.2646	0	0	0	0	0	9.24962	0	0	0	0	0
	0.0232028	0.11235	P22352	P22352	GPX3_HUMAN	GPX3	GPX3_HUMAN	Glutathione peroxidase 3	catabolic process;cellular catabolic process;cellular component assembly;cellular component organization;cellular component organization or biogenesis;cellular metabolic process;cellular process;cellular response to chemical stimulus;cellular response to hydrogen peroxide;cellular response to oxidative stress;cellular response to reactive oxygen species;cellular response to stimulus;cellular resp…	antioxidant activity;binding;catalytic activity;glutathione peroxidase activity;oxidoreductase activity;oxidoreductase activity, acting on peroxide as acceptor;peroxidase activity;protein binding;selenium binding;transcription factor binding	extracellular membrane-bounded organelle;extracellular organelle;extracellular region;extracellular region part;extracellular space;extracellular vesicular exosome;membrane-bounded organelle;membrane-bounded vesicle;organelle;vesicle	Arachidonic acid metabolism;Glutathione metabolism	GSHPx	8.88293	0	10.8232	9.38409	9.35147	10.4809	9.35536	9.46382	10.6441	10.4435	10.536	0	10.9735	10.1629	10.5308	10.536	10.5645	10.9323	10.7686	10.3232	9.35147	-0.342286	-0.0287266	9.46382	-0.179082	1.05944	10.5308	-0.437482	0.401632	10.9323	-0.204944	0.16026	0	0	0	0
	0.224977	0.148515	P69905	P69905	HBA_HUMAN	HBA1	HBA_HUMAN	Hemoglobin subunit alpha	anion transport;bicarbonate transport;biological regulation;catabolic process;cellular catabolic process;cellular component assembly;cellular component organization;cellular component organization or biogenesis;cellular membrane organization;cellular metabolic process;cellular process;cellular response to chemical stimulus;cellular response to hydrogen peroxide;cellular response to oxidative stre…	binding;cation binding;heme binding;ion binding;iron ion binding;metal ion binding;oxygen binding;oxygen transporter activity;substrate-specific transporter activity;tetrapyrrole binding;transition metal ion binding;transporter activity	blood microparticle;cell part;cytoplasmic membrane-bounded vesicle lumen;cytoplasmic part;cytoplasmic vesicle part;cytosol;cytosolic part;cytosolic small ribosomal subunit;endocytic vesicle lumen;extracellular membrane-bounded organelle;extracellular organelle;extracellular region;extracellular region part;extracellular vesicular exosome;haptoglobin-hemoglobin complex;hemoglobin complex;intracell…	African trypanosomiasis;Malaria	Globin	12.068	5.28358	13.9459	12.9713	11.3645	13.594	12.6284	11.513	14.0418	13.2698	13.0219	0	13.9274	12.9675	11.1068	13.681	12.8492	11.4693	14.064	13.2301	6.08089	-0.351934	-0.34294	6.2294	0.09589	0.298444	11.1068	-0.246333	-0.118354	11.4693	0.136624	0.262601	12.1933	12.9504	12.2124	10.1961
	0.0214216	0.0142213	P68871	P68871	HBB_HUMAN	HBB	HBB_HUMAN	Hemoglobin subunit beta;LVV-hemorphin-7;Spinorphin	anion transport;bicarbonate transport;biological adhesion;biological regulation;blood coagulation;catabolic process;cell adhesion;cell-cell adhesion;cellular catabolic process;cellular component assembly;cellular component organization;cellular component organization or biogenesis;cellular membrane organization;cellular metabolic process;cellular process;cellular response to chemical stimulus;cel…	binding;cation binding;heme binding;hemoglobin binding;ion binding;iron ion binding;metal ion binding;oxygen binding;oxygen transporter activity;protein binding;substrate-specific transporter activity;tetrapyrrole binding;transition metal ion binding;transporter activity	blood microparticle;cell part;cytoplasmic membrane-bounded vesicle lumen;cytoplasmic part;cytoplasmic vesicle part;cytosol;cytosolic part;endocytic vesicle lumen;extracellular membrane-bounded organelle;extracellular organelle;extracellular region;extracellular region part;extracellular vesicular exosome;haptoglobin-hemoglobin complex;hemoglobin complex;intracellular organelle part;intracellular …	African trypanosomiasis;Malaria	Globin	12.8526	8.75667	13.7035	13.4991	11.9407	14.0982	13.1909	11.9549	14.4036	14.1259	13.3555	10.6042	13.8231	13.2043	11.7447	14.2143	13.2314	11.8904	14.3727	14.1109	3.18405	0.394684	-0.308135	3.19827	0.700077	0.626872	1.14054	0.391249	0.0270977	1.28626	0.549582	0.906642	12.1341	12.4403	12.4809	0
	0.925688	0.592575	P02042;P68871	P02042;P68871	HBB_HUMAN;HBD_HUMAN	HBB;HBD	HBB_HUMAN;HBD_HUMAN	Hemoglobin subunit beta;Hemoglobin subunit delta;LVV-hemorphin-7;Spinorphin	anion transport;bicarbonate transport;biological adhesion;biological regulation;blood coagulation;catabolic process;cell adhesion;cell-cell adhesion;cellular catabolic process;cellular component assembly;cellular component organization;cellular component organization or biogenesis;cellular membrane organization;cellular metabolic process;cellular process;cellular response to chemical stimulus;cel…	binding;cation binding;heme binding;hemoglobin binding;ion binding;iron ion binding;metal ion binding;oxygen binding;oxygen transporter activity;protein binding;substrate-specific transporter activity;tetrapyrrole binding;transition metal ion binding;transporter activity	blood microparticle;cell part;cytoplasmic membrane-bounded vesicle lumen;cytoplasmic part;cytoplasmic vesicle part;cytosol;cytosolic part;endocytic vesicle lumen;extracellular membrane-bounded organelle;extracellular organelle;extracellular region;extracellular region part;extracellular vesicular exosome;haptoglobin-hemoglobin complex;hemoglobin complex;intracellular organelle part;intracellular …	African trypanosomiasis;Malaria	Globin	12.2392	3.96153	13.2882	13.471	11.2091	14.2798	13.402	11.8017	15.1034	13.636	13.3155	0	13.3155	13.3265	11.6322	14.2883	13.454	11.7891	15.1117	13.6917	7.2476	0.991587	-0.0690212	7.84018	1.81521	0.164916	11.6322	0.972785	0.127533	11.7891	1.79617	0.365198	12.3299	12.0369	11.2869	0
	0.135212	-0.833933	P02042	P02042	HBD_HUMAN	HBD	HBD_HUMAN	Hemoglobin subunit delta	biological regulation;blood coagulation;coagulation;hemostasis;multicellular organismal process;regulation of biological quality;regulation of body fluid levels	binding;cation binding;heme binding;ion binding;iron ion binding;metal ion binding;oxygen binding;oxygen transporter activity;substrate-specific transporter activity;tetrapyrrole binding;transition metal ion binding;transporter activity	blood microparticle;cell part;cytoplasmic part;cytosol;cytosolic part;extracellular region part;hemoglobin complex;intracellular part;macromolecular complex;protein complex	African trypanosomiasis;Malaria	Globin	5.45047	1.09741	9.00241	2.50113	4.22581	10.101	0	3.39188	10.3528	8.38174	9.27435	0	10.0668	0	0	10.0622	0	0	10.3767	12.0311	3.12841	1.09859	-2.50113	2.29447	1.3504	5.88061	0	-0.00460815	0	0	0.309937	12.0311	0	0	0	0
	1.16321	0.645608	P02790	P02790	HEMO_HUMAN	HPX	HEMO_HUMAN	Hemopexin	biological regulation;cation homeostasis;cellular cation homeostasis;cellular chemical homeostasis;cellular component organization;cellular component organization or biogenesis;cellular homeostasis;cellular ion homeostasis;cellular iron ion homeostasis;cellular membrane organization;cellular metabolic process;cellular metal ion homeostasis;cellular process;chemical homeostasis;cofactor metabolic …	binding;cation binding;cofactor transporter activity;heme transporter activity;ion binding;metal ion binding;transporter activity	blood microparticle;cell part;cytoplasmic membrane-bounded vesicle lumen;cytoplasmic part;cytoplasmic vesicle part;endocytic vesicle lumen;extracellular membrane-bounded organelle;extracellular organelle;extracellular region;extracellular region part;extracellular space;extracellular vesicular exosome;intracellular organelle part;intracellular part;membrane-bounded organelle;membrane-bounded vesi…		Hemopexin	13.3493	5.74878	14.2597	15.0623	13.5751	14.8424	14.0152	14.2207	14.467	13.9524	14.3148	8.8437	14.2899	14.7633	13.1838	14.6098	13.6204	14.3566	14.4117	13.9964	7.8263	0.582657	-1.0471	8.47191	0.207241	-1.10996	4.34006	0.319908	-1.14292	5.51289	0.12183	-0.766915	10.3459	11.2623	10.9156	0
	1.04153	3.91884	P05546	P05546	HEP2_HUMAN	SERPIND1	HEP2_HUMAN	Heparin cofactor 2	biological regulation;blood coagulation;chemotaxis;coagulation;hemostasis;locomotion;multicellular organismal process;negative regulation of catalytic activity;negative regulation of endopeptidase activity;negative regulation of hydrolase activity;negative regulation of molecular function;negative regulation of peptidase activity;regulation of biological process;regulation of biological quality;r…	binding;carbohydrate binding;endopeptidase inhibitor activity;endopeptidase regulator activity;enzyme inhibitor activity;enzyme regulator activity;glycosaminoglycan binding;heparin binding;pattern binding;peptidase inhibitor activity;peptidase regulator activity;polysaccharide binding;serine-type endopeptidase inhibitor activity	extracellular membrane-bounded organelle;extracellular organelle;extracellular region;extracellular region part;extracellular space;extracellular vesicular exosome;membrane-bounded organelle;membrane-bounded vesicle;organelle;vesicle	Complement and coagulation cascades	Serpin	10.1546	0	11.7569	12.6475	5.64526	12.6969	12.7823	9.5641	13.1668	13.1313	12.4414	0	11.7105	12.4045	8.91977	12.7173	12.771	10.384	13.0878	13.1321	5.64526	0.940051	0.134872	9.5641	1.40992	0.483858	8.91977	1.00672	0.366514	10.384	1.37726	0.727638	0	0	0	0
	0.883709	1.77944	Q04756	Q04756	HGFA_HUMAN	HGFAC	HGFA_HUMAN	Hepatocyte growth factor activator;Hepatocyte growth factor activator long chain;Hepatocyte growth factor activator short chain	macromolecule metabolic process;metabolic process;primary metabolic process;protein metabolic process;proteolysis	catalytic activity;endopeptidase activity;hydrolase activity;peptidase activity;peptidase activity, acting on L-amino acid peptides;serine hydrolase activity;serine-type endopeptidase activity;serine-type peptidase activity	extracellular region;extracellular region part;extracellular space		EGF;fn1;fn2;Kringle;Trypsin	9.37413	0	11.6225	8.69475	8.78963	10.5124	11.3848	10.5691	11.5161	11.2779	10.8434	0	11.5898	11.1329	9.50887	10.5537	11.5749	10.6112	11.5301	11.2182	8.78963	-1.1101	2.69006	10.5691	-0.106366	2.58316	9.50887	-1.03609	0.44209	10.6112	-0.0597067	0.0853767	0	0	0	0
	0.233392	0.894736	P26927	P26927	HGFL_HUMAN	MST1	HGFL_HUMAN	Hepatocyte growth factor-like protein;Hepatocyte growth factor-like protein alpha chain;Hepatocyte growth factor-like protein beta chain		catalytic activity;endopeptidase activity;hydrolase activity;peptidase activity;peptidase activity, acting on L-amino acid peptides;serine hydrolase activity;serine-type endopeptidase activity;serine-type peptidase activity	extracellular membrane-bounded organelle;extracellular organelle;extracellular region part;extracellular vesicular exosome;membrane-bounded organelle;membrane-bounded vesicle;organelle;vesicle		Kringle;PAN_1;Trypsin	2.62141	0	0	0	0.998057	5.7696	1.49507	1.89279	10.3424	3.09473	0	0	0	0	0	9.10578	0	0	10.3332	0	0.998057	5.7696	1.49507	1.89279	10.3424	3.09473	0	9.10578	0	0	10.3332	0	0	0	0	0
	0.822068	1.7443	P26927;Q2TV78;Q2TV78-2	P26927;Q2TV78;Q2TV78-2	HGFL_HUMAN;MST1L_HUMAN	MST1;MST1L	HGFL_HUMAN;MST1L_HUMAN	Hepatocyte growth factor-like protein;Hepatocyte growth factor-like protein alpha chain;Hepatocyte growth factor-like protein beta chain;Putative macrophage stimulating 1-like protein		catalytic activity;endopeptidase activity;hydrolase activity;peptidase activity;peptidase activity, acting on L-amino acid peptides;serine hydrolase activity;serine-type endopeptidase activity;serine-type peptidase activity	extracellular membrane-bounded organelle;extracellular organelle;extracellular region;extracellular region part;extracellular vesicular exosome;membrane-bounded organelle;membrane-bounded vesicle;organelle;vesicle		Kringle;PAN_1;Trypsin	1.22231	0	0	0.804362	0	0.77828	0	1.7443	7.6738	0	0	0	0	0	0	0	0	0	7.74566	0	0	0.77828	-0.804362	1.7443	7.6738	-0.804362	0	0	0	0	7.74566	0	0	0	0	0
	2.65146	1.20882	P00738	P00738;P00738-2	HPT_HUMAN	HP	HPT_HUMAN	Haptoglobin;Haptoglobin alpha chain;Haptoglobin beta chain	acute inflammatory response;acute-phase response;biological regulation;cellular component organization;cellular component organization or biogenesis;cellular membrane organization;cellular process;defense response;defense response to bacterium;endocytosis;establishment of localization;immune system process;inflammatory response;membrane invagination;membrane organization;multi-organism process;ne…	antioxidant activity;binding;catalytic activity;hemoglobin binding;protein binding	blood microparticle;cell part;cytoplasmic membrane-bounded vesicle lumen;cytoplasmic part;cytoplasmic vesicle part;endocytic vesicle lumen;extracellular membrane-bounded organelle;extracellular organelle;extracellular region;extracellular region part;extracellular space;extracellular vesicular exosome;haptoglobin-hemoglobin complex;intracellular organelle part;intracellular part;macromolecular co…		Trypsin	15.1977	7.84982	15.5473	16.7877	15.2624	16.1852	16.0544	16.4712	16.6734	15.9481	16.0454	11.0468	15.516	16.4344	15.1867	15.8439	15.8872	16.4926	16.6619	16.087	7.41257	0.637916	-0.73332	8.62139	1.12613	-0.839642	4.13993	0.327892	-0.547117	5.44576	1.14589	-0.347357	12.6707	12.312	12.4716	0
	1.04397	0.544702	P04196	P04196	HRG_HUMAN	HRG	HRG_HUMAN	Histidine-rich glycoprotein	anatomical structure formation involved in morphogenesis;angiogenesis;biological regulation;blood coagulation;cell activation;cellular process;cellular response to chemical stimulus;cellular response to inorganic substance;cellular response to iron ion;cellular response to metal ion;cellular response to stimulus;chemotaxis;coagulation;cofactor transport;defense response;defense response to fungus…	binding;carbohydrate binding;cation binding;cysteine-type endopeptidase inhibitor activity;endopeptidase inhibitor activity;endopeptidase regulator activity;enzyme inhibitor activity;enzyme regulator activity;glycoprotein binding;glycosaminoglycan binding;heme binding;heparan sulfate proteoglycan binding;heparin binding;immunoglobulin binding;ion binding;iron ion binding;metal ion binding;pattern…	blood microparticle;cell part;cytoplasmic membrane-bounded vesicle lumen;cytoplasmic part;cytoplasmic vesicle part;extracellular membrane-bounded organelle;extracellular organelle;extracellular region;extracellular region part;extracellular vesicular exosome;intracellular organelle part;intracellular part;membrane;membrane-bounded organelle;membrane-bounded vesicle;membrane-enclosed lumen;organel…		Cystatin	13.0771	7.34784	13.1272	13.4463	13.895	13.4336	14.0035	14.4397	14.0424	13.9585	13.7414	10.283	12.5653	13.4391	13.6696	13.5248	14.0587	14.6781	14.0953	13.9635	6.54712	0.306365	0.557183	7.09182	0.915216	0.512191	3.38656	0.959471	0.619569	4.39509	1.53001	0.524384	8.8174	10.283	0	10.6376
	1.16038	-1.97167	P0DMV8;P0DMV8-2;P0DMV9	P0DMV9;P34931;P0DMV8;P0DMV8-2	HS71A_HUMAN;HS71B_HUMAN	HSPA1A;HSPA1B	HS71A_HUMAN;HS71B_HUMAN	Heat shock 70 kDa protein 1A;Heat shock 70 kDa protein 1B					HSP70	7.01487	4.16982	7.93558	8.31081	9.65382	5.44195	4.62655	7.68215	7.96492	7.34827	8.77972	0	10.0281	9.17876	9.56789	7.52104	0	8.86689	7.8996	7.56449	5.484	-2.49363	-3.68425	3.51233	0.0293474	-0.962539	9.56789	-2.50708	-9.17876	8.86689	-2.12852	-1.61427	9.51327	0	9.7719	0
	1.2355	-0.41729	P0DMV8;P0DMV8-2;P0DMV9;P11142;P48741;P54652	P17066;P0DMV9;P48741;P34931;P11142;P11142-2;P54652;P0DMV8;P0DMV8-2	HS71A_HUMAN;HS71B_HUMAN;HSP72_HUMAN;HSP77_HUMAN;HSP7C_HUMAN	HSPA1A;HSPA1B;HSPA2;HSPA7;HSPA8	HS71A_HUMAN;HS71B_HUMAN;HSP72_HUMAN;HSP77_HUMAN;HSP7C_HUMAN	Heat shock 70 kDa protein 1A;Heat shock 70 kDa protein 1B;Heat shock cognate 71 kDa protein;Heat shock-related 70 kDa protein 2;Putative heat shock 70 kDa protein 7	anatomical structure development;axon guidance;biological regulation;biosynthetic process;cell communication;cell cycle phase;cell cycle process;cell development;cell-cell signaling;cellular biosynthetic process;cellular component disassembly;cellular component disassembly at cellular level;cellular component organization;cellular component organization at cellular level;cellular component organi…	adenyl nucleotide binding;adenyl ribonucleotide binding;antigen binding;ATP binding;ATPase activity;ATPase activity, coupled;binding;C3HC4-type RING finger domain binding;catalytic activity;enzyme binding;glycolipid binding;G-protein-coupled receptor binding;heat shock protein binding;hydrolase activity;hydrolase activity, acting on acid anhydrides;hydrolase activity, acting on acid anhydrides, i…	adherens junction;anchoring junction;blood microparticle;cell junction;cell part;cell surface;cell-substrate adherens junction;cell-substrate junction;chromosomal part;clathrin coated vesicle membrane;clathrin sculpted gamma-aminobutyric acid transport vesicle membrane;coated vesicle membrane;cytoplasmic membrane-bounded vesicle;cytoplasmic part;cytoplasmic vesicle;cytoplasmic vesicle membrane;cy…	Antigen processing and presentation;Endocytosis;MAPK signaling pathway;Measles;Protein processing in endoplasmic reticulum;Spliceosome;Toxoplasmosis	HSP70	10.2965	8.09735	11.7448	10.5503	11.6396	9.6247	8.9824	11.2223	9.19335	11.6138	11.2486	11.8613	11.7445	11.8442	11.7039	9.31341	12.8895	11.2486	9.20617	10.9722	3.54226	-2.12008	-1.5679	3.12497	-2.55142	1.06352	-0.157435	-2.43107	1.04538	-0.612705	-2.53831	-0.871985	12.2052	11.8613	11.3923	0
	0.146667	0.42517	P07900;P07900-2	P07900;P07900-2;Q14568;P08238;Q58FF8	HS90A_HUMAN	HSP90AA1	HS90A_HUMAN	Heat shock protein HSP 90-alpha	apoptosis;axon guidance;biological regulation;cardiac muscle cell apoptosis;cell cycle;cell cycle process;cell death;cell migration;cell motility;cell surface receptor linked signaling pathway;cellular component assembly;cellular component assembly at cellular level;cellular component movement;cellular component organization;cellular component organization at cellular level;cellular component org…	adenyl deoxyribonucleotide binding;adenyl nucleotide binding;adenyl ribonucleotide binding;antigen binding;ATP binding;ATPase activity;binding;catalytic activity;CTP binding;dATP binding;deoxyribonucleotide binding;enzyme binding;enzyme regulator activity;GTP binding;GTPase binding;guanyl nucleotide binding;guanyl ribonucleotide binding;hydrolase activity;hydrolase activity, acting on acid anhydr…	apical plasma membrane;basolateral plasma membrane;brush border membrane;cell body;cell part;cell projection;cell projection membrane;cell projection part;cell surface;cytoplasm;cytoplasmic membrane-bounded vesicle;cytoplasmic membrane-bounded vesicle lumen;cytoplasmic part;cytoplasmic vesicle;cytoplasmic vesicle part;cytosol;endocytic vesicle lumen;extracellular matrix;extracellular membrane-bou…	Antigen processing and presentation;NOD-like receptor signaling pathway;Pathways in cancer;Plant-pathogen interaction;Progesterone-mediated oocyte maturation;Prostate cancer;Protein processing in endoplasmic reticulum	HATPase_c;HSP90	8.62659	7.38447	9.69834	9.9319	8.89744	9.12011	7.8413	9.32261	8.86262	6.58049	9.57083	10.5768	10.8855	9.79997	9.80191	9.11382	9.09564	9.26401	8.9033	8.28148	1.51297	-0.57823	-2.0906	1.93814	-0.835723	-3.35141	-0.774887	-1.77168	-0.704332	-1.31278	-1.9822	-1.51849	10.3931	11.223	10.5768	0
	0.280706	-1.2797	P54652	P54652	HSP72_HUMAN	HSPA2	HSP72_HUMAN	Heat shock-related 70 kDa protein 2	anatomical structure development;biological regulation;cell cycle phase;cell cycle process;cell development;cellular component disassembly;cellular component disassembly at cellular level;cellular component organization;cellular component organization at cellular level;cellular component organization or biogenesis;cellular component organization or biogenesis at cellular level;cellular developmen…	adenyl nucleotide binding;adenyl ribonucleotide binding;ATP binding;binding;enzyme binding;glycolipid binding;lipid binding;nucleotide binding;protein binding;purine nucleotide binding;purine ribonucleoside triphosphate binding;purine ribonucleotide binding;ribonucleotide binding;unfolded protein binding	blood microparticle;cell part;cell surface;chromosomal part;cytoplasmic part;cytosol;extracellular membrane-bounded organelle;extracellular organelle;extracellular region part;extracellular vesicular exosome;germ cell nucleus;intracellular membrane-bounded organelle;intracellular organelle;intracellular organelle part;intracellular part;male germ cell nucleus;membrane;membrane-bounded organelle;m…	Antigen processing and presentation;Endocytosis;MAPK signaling pathway;Measles;Protein processing in endoplasmic reticulum;Spliceosome;Toxoplasmosis	HSP70	3.72075	4.41222	6.64058	5.12574	6.98098	2.77615	1.04282	5.70128	0.806964	0	0	0	9.83082	7.89546	8.97635	0	0	7.83947	0	0	2.56876	-3.86443	-4.08292	1.28906	-5.83361	-5.12574	8.97635	-9.83082	-7.89546	7.83947	-9.83082	-7.89546	9.79379	9.99156	10.6832	0
	0.394226	-0.954122	P11142;P54652	P11142;P11142-2;P54652	HSP72_HUMAN;HSP7C_HUMAN	HSPA2;HSPA8	HSP72_HUMAN;HSP7C_HUMAN	Heat shock cognate 71 kDa protein;Heat shock-related 70 kDa protein 2	anatomical structure development;axon guidance;biological regulation;biosynthetic process;cell communication;cell cycle phase;cell cycle process;cell development;cell-cell signaling;cellular biosynthetic process;cellular component disassembly;cellular component disassembly at cellular level;cellular component organization;cellular component organization at cellular level;cellular component organi…	adenyl nucleotide binding;adenyl ribonucleotide binding;antigen binding;ATP binding;ATPase activity;ATPase activity, coupled;binding;C3HC4-type RING finger domain binding;catalytic activity;enzyme binding;glycolipid binding;G-protein-coupled receptor binding;heat shock protein binding;hydrolase activity;hydrolase activity, acting on acid anhydrides;hydrolase activity, acting on acid anhydrides, i…	adherens junction;anchoring junction;blood microparticle;cell junction;cell part;cell surface;cell-substrate adherens junction;cell-substrate junction;chromosomal part;clathrin coated vesicle membrane;clathrin sculpted gamma-aminobutyric acid transport vesicle membrane;coated vesicle membrane;cytoplasmic membrane-bounded vesicle;cytoplasmic part;cytoplasmic vesicle;cytoplasmic vesicle membrane;cy…	Antigen processing and presentation;Endocytosis;MAPK signaling pathway;Measles;Protein processing in endoplasmic reticulum;Spliceosome;Toxoplasmosis	HSP70	7.01091	3.28217	4.39585	6.41147	9.69976	8.3256	8.52651	8.74564	7.70359	6.0076	8.80958	0	0	9.33783	9.72704	8.54048	9.1348	9.65478	7.79141	7.8673	6.41759	3.92975	2.11504	5.46347	3.30774	-0.403868	9.72704	8.54048	-0.203037	9.65478	7.79141	-1.47054	8.98571	9.90123	0	0
	0.573737	-0.451792	P11142	P11142	HSP7C_HUMAN	HSPA8	HSP7C_HUMAN	Heat shock cognate 71 kDa protein	axon guidance;biological regulation;biosynthetic process;cell communication;cell-cell signaling;cellular biosynthetic process;cellular component disassembly;cellular component disassembly at cellular level;cellular component organization;cellular component organization at cellular level;cellular component organization or biogenesis;cellular component organization or biogenesis at cellular level;c…	adenyl nucleotide binding;adenyl ribonucleotide binding;antigen binding;ATP binding;ATPase activity;ATPase activity, coupled;binding;C3HC4-type RING finger domain binding;catalytic activity;enzyme binding;G-protein-coupled receptor binding;heat shock protein binding;hydrolase activity;hydrolase activity, acting on acid anhydrides;hydrolase activity, acting on acid anhydrides, in phosphorus-contai…	adherens junction;anchoring junction;blood microparticle;cell junction;cell part;cell-substrate adherens junction;cell-substrate junction;clathrin coated vesicle membrane;clathrin sculpted gamma-aminobutyric acid transport vesicle membrane;coated vesicle membrane;cytoplasmic membrane-bounded vesicle;cytoplasmic part;cytoplasmic vesicle;cytoplasmic vesicle membrane;cytoplasmic vesicle part;cytosol…	Antigen processing and presentation;Endocytosis;MAPK signaling pathway;Measles;Protein processing in endoplasmic reticulum;Spliceosome;Toxoplasmosis	HSP70	9.33095	8.97272	11.3222	10.3698	11.3858	7.11092	8.17792	10.934	8.09759	7.60758	10.3147	11.0179	11.3987	10.3759	10.9701	8.81376	9.8689	10.722	9.1124	9.22005	2.41309	-4.2113	-2.19187	1.9613	-3.22463	-2.76222	-0.0477734	-2.58492	-0.507018	-0.29586	-2.28628	-1.15587	10.241	11.0179	11.7012	0
	0.958962	3.48666	A0A0C4DH31;P23083	P23083;A0A0C4DH31	HV102_HUMAN;HV118_HUMAN	IGHV1-18	A0A0C4DH31_HUMAN;HV103_HUMAN	Ig heavy chain V-I region V35	immune response;immune system process;response to stimulus	antigen binding;binding	extracellular region		V-set	8.09889	2.95205	6.52747	2.72805	10.6905	12.3372	3.94101	14.1772	13.143	6.3935	12.0282	0	9.01241	0	13.564	12.494	0	14.2501	13.1287	10.7586	7.73847	5.80976	1.21296	11.2251	6.61555	3.66546	13.564	3.48162	0	14.2501	4.11625	10.7586	0	0	0	0
	1.28423	3.11598	A0A0C4DH29	A0A0C4DH29	HV103_HUMAN	IGHV1-3	A0A0C4DH29_HUMAN						V-set	6.7153	0	0	10.0261	7.53287	5.6837	8.91489	10.6488	8.91939	8.7119	9.27668	0	0	9.96753	9.81852	7.9228	9.97781	10.6763	8.92643	9.68568	7.53287	5.6837	-1.1112	10.6488	8.91939	-1.31418	9.81852	7.9228	0.0102797	10.6763	8.92643	-0.281852	0	0	0	0
	0.0115119	0.0634008	A0A0C4DH29;P01742;P01743;P0DP01	A0A0C4DH29;P0DP01;P01743;P01742;A0A0B4J2H0	HV103_HUMAN;HV108_HUMAN;HV146_HUMAN;HV169_HUMAN	IGHV1-3	A0A0C4DH29_HUMAN;HV101_HUMAN;HV102_HUMAN	Ig heavy chain V-I region EU;Ig heavy chain V-I region HG3	activation of immune response;biological regulation;cellular component organization;cellular component organization or biogenesis;cellular membrane organization;cellular process;complement activation;complement activation, classical pathway;defense response;endocytosis;establishment of localization;humoral immune response;immune effector process;immune response;immune system process;innate immune…	antigen binding;binding	cell part;extracellular region;membrane;plasma membrane		V-set	2.28629	0	1.11953	0	1.31389	4.90224	0	1.37729	11.8636	0	0	0	0	0	0	0	0	0	11.8843	0	1.31389	3.7827	0	1.37729	10.7441	0	0	0	0	0	11.8843	0	0	0	0	0
	1.17411	0.949317	P01780	P01780	HV307_HUMAN		HV319_HUMAN	Ig heavy chain V-III region JON	activation of immune response;biological regulation;cellular component organization;cellular component organization or biogenesis;cellular membrane organization;cellular process;complement activation;complement activation, classical pathway;defense response;endocytosis;establishment of localization;humoral immune response;immune effector process;immune response;immune system process;innate immune…	antigen binding;binding	cell part;extracellular membrane-bounded organelle;extracellular organelle;extracellular region;extracellular region part;extracellular vesicular exosome;membrane;membrane-bounded organelle;membrane-bounded vesicle;organelle;plasma membrane;vesicle		V-set	12.5286	5.0991	11.6397	14.1675	13.6445	12.7095	14.3788	14.5938	12.9261	13.5984	13.5002	0	11.5319	14.2226	13.9589	12.5164	14.5735	14.593	13.409	13.5646	8.54537	1.0698	0.211291	9.49469	1.28639	-0.569135	13.9589	0.984588	0.350871	14.593	1.87714	-0.658014	0	8.9928	0	0
	1.40023	0.961101	A0A0B4J1X8;P01766;P01780;P0DP04	P01782;P01766;P0DP04;A0A0B4J1X8;A0A0C4DH32;P01780;A0A0B4J1V1;P01762;P01763	HV307_HUMAN;HV313_HUMAN;HV343_HUMAN;HV43D_HUMAN	IGHV3-43	A0A0B4J1X8_HUMAN;HV305_HUMAN;HV319_HUMAN	Ig heavy chain V-III region BRO;Ig heavy chain V-III region JON	activation of immune response;biological regulation;cellular component organization;cellular component organization or biogenesis;cellular membrane organization;cellular process;complement activation;complement activation, classical pathway;defense response;endocytosis;establishment of localization;humoral immune response;immune effector process;immune response;immune system process;innate immune…	antigen binding;binding	blood microparticle;cell part;extracellular membrane-bounded organelle;extracellular organelle;extracellular region;extracellular region part;extracellular space;extracellular vesicular exosome;membrane;membrane-bounded organelle;membrane-bounded vesicle;organelle;plasma membrane;vesicle		V-set	13.9743	7.94702	12.7628	15.18	15.1771	13.9882	15.3696	16.1382	14.3668	14.8392	14.7792	11.4455	12.89	15.049	15.2003	13.9652	15.3182	16.2569	14.328	14.7948	7.2301	1.22535	0.189658	8.1912	1.60401	-0.34074	3.75484	1.07522	0.269253	4.81135	1.43798	-0.254145	12.7808	11.4455	10.6549	0
	0.148344	-0.801067	A0A0B4J1X5;P01780	P01782;A0A0C4DH32;P01780;A0A0B4J1V1;A0A0B4J1X5;P01762;P01763	HV307_HUMAN;HV374_HUMAN	IGHV3-74	A0A0B4J1X5_HUMAN;HV319_HUMAN	Ig heavy chain V-III region JON	activation of immune response;biological regulation;cellular component organization;cellular component organization or biogenesis;cellular membrane organization;cellular process;complement activation;complement activation, classical pathway;defense response;endocytosis;establishment of localization;humoral immune response;immune effector process;immune response;immune system process;innate immune…	antigen binding;binding	cell part;extracellular membrane-bounded organelle;extracellular organelle;extracellular region;extracellular region part;extracellular vesicular exosome;membrane;membrane-bounded organelle;membrane-bounded vesicle;organelle;plasma membrane;vesicle		V-set	2.03282	0	0	0	7.21508	0	0	6.41402	4.66627	0	0	0	0	0	8.82655	0	0	9.01224	6.4339	0	7.21508	0	0	6.41402	4.66627	0	8.82655	0	0	9.01224	6.4339	0	0	0	0	0
	1.78397	0.536097	A0A0B4J1X5;P01780;P0DOX2	P01767;P0DP02;P01772;P01780;A0A0J9YVY3;P0DOX2;A0A0B4J1V1;A0A0B4J1X5;P01762;P01763;A0A0C4DH42	HV307_HUMAN;HV374_HUMAN;IGA2_HUMAN	IGHV3-74	A0A0B4J1X5_HUMAN;HV319_HUMAN	Ig heavy chain V-III region JON	activation of immune response;biological regulation;cellular component organization;cellular component organization or biogenesis;cellular membrane organization;cellular process;complement activation;complement activation, classical pathway;defense response;endocytosis;establishment of localization;humoral immune response;immune effector process;immune response;immune system process;innate immune…	antigen binding;binding	cell part;extracellular membrane-bounded organelle;extracellular organelle;extracellular region;extracellular region part;extracellular vesicular exosome;membrane;membrane-bounded organelle;membrane-bounded vesicle;organelle;plasma membrane;vesicle		V-set	14.3527	9.69406	14.0024	14.1885	16.415	14.854	13.9779	16.9511	15.3798	13.7118	14.6334	11.5423	13.7258	14.1232	16.1445	14.8228	14.009	16.9489	15.5522	13.7006	6.72097	0.851559	-0.210627	7.25706	1.37741	-0.476759	4.60222	1.09695	-0.114242	5.40659	1.82639	-0.422603	11.7379	10.9922	11.5423	10.6287
	3.83635	1.00939	A0A0B4J1V0	A0A0B4J1V0	HV315_HUMAN	IGHV3-15	A0A0B4J1V0_HUMAN						V-set	8.72877	1.34365	0.992073	11.3282	10.776	9.70272	11.1794	11.7854	10.4867	10.9648	10.6218	0	0	11.3957	10.5242	9.69183	11.0306	11.7862	10.5365	10.9165	9.43235	8.71064	-0.148809	10.4417	9.49459	-0.363449	10.5242	9.69183	-0.365097	11.7862	10.5365	-0.479151	0	0	0	0
	0.77785	1.74612	A0A0A0MS15;A0A0B4J1V0;A0A0B4J1V6;A0A0B4J1Y9	A0A0B4J1V0;A0A0B4J1Y9;A0A0A0MS15;A0A0B4J1V6	HV315_HUMAN;HV349_HUMAN;HV372_HUMAN;HV373_HUMAN	IGHV3-15;IGHV3-49;IGHV3-72;IGHV3-73	A0A0A0MS15_HUMAN;A0A0B4J1V0_HUMAN;A0A0B4J1V6_HUMAN;A0A0B4J1Y9_HUMAN						V-set	3.22472	0	0	0	9.34684	3.83128	0	11.093	1.8246	2.92685	0	0	0	0	10.4502	0	0	10.9646	0	0	9.34684	3.83128	0	11.093	1.8246	2.92685	10.4502	0	0	10.9646	0	0	0	0	0	0
	4.10053	1.06786	A0A0B4J1V0;A0A0B4J1V6;A0A0B4J1Y9	A0A0B4J1V0;A0A0B4J1Y9;A0A0B4J1V6	HV315_HUMAN;HV372_HUMAN;HV373_HUMAN	IGHV3-15;IGHV3-72;IGHV3-73	A0A0B4J1V0_HUMAN;A0A0B4J1V6_HUMAN;A0A0B4J1Y9_HUMAN						V-set	13.0239	7.70969	12.6247	15.0733	14.6411	13.5058	14.9571	15.709	8.45539	14.539	14.1753	10.2045	12.7195	15.0256	14.7145	13.4365	15.1064	15.6971	10.6668	14.6742	6.9314	0.881081	-0.11622	7.99926	-4.16932	-0.53434	4.51	0.717047	0.0807781	5.49261	-2.05268	-0.351335	10.2045	10.8673	10.0859	0
	2.55641	0.825401	P01768;P0DP03	P0DP02;P01772;P0DP03;P01768	HV330_HUMAN;HV335_HUMAN		HV307_HUMAN	Ig heavy chain V-III region CAM	activation of immune response;biological regulation;cellular component organization;cellular component organization or biogenesis;cellular membrane organization;cellular process;complement activation;complement activation, classical pathway;defense response;endocytosis;establishment of localization;humoral immune response;immune effector process;immune response;immune system process;innate immune…	antigen binding;binding	cell part;extracellular region;extracellular region part;extracellular space;membrane;plasma membrane		V-set	12.5592	6.89417	12.1129	13.3738	14.0394	12.5568	13.2315	14.8648	12.9659	12.9941	13.0493	9.4079	11.8694	13.3984	14.1569	12.5928	13.2742	14.9105	13.0403	13.0289	7.1452	0.44391	-0.142272	7.9706	0.853043	-0.379721	4.74898	0.723349	-0.124267	5.50262	1.17083	-0.36955	9.56493	6.63351	9.4079	0
	1.54396	1.12176	A0A0B4J1X5;P01768;P0DP03	P01764;P01767;P0DP02;P01772;P0DP03;P01768;A0A0B4J1X5;A0A0C4DH42	HV330_HUMAN;HV335_HUMAN;HV374_HUMAN	IGHV3-74	A0A0B4J1X5_HUMAN;HV307_HUMAN	Ig heavy chain V-III region CAM	activation of immune response;biological regulation;cellular component organization;cellular component organization or biogenesis;cellular membrane organization;cellular process;complement activation;complement activation, classical pathway;defense response;endocytosis;establishment of localization;humoral immune response;immune effector process;immune response;immune system process;innate immune…	antigen binding;binding	cell part;extracellular region;extracellular region part;extracellular space;membrane;plasma membrane		V-set	14.0158	6.64771	13.0708	15.361	15.253	14.102	15.4478	16.3747	15.1282	14.7574	14.8483	11.4083	13.0722	15.192	15.325	14.2688	15.3137	16.4395	14.9718	14.6802	8.60526	1.03127	0.0867653	9.72701	2.05747	-0.603695	3.91675	1.19662	0.121713	5.03128	1.89957	-0.51181	11.4212	11.4083	11.5263	0
	3.45028	1.08217	A0A0A0MS15	A0A0A0MS15	HV349_HUMAN	IGHV3-49	A0A0A0MS15_HUMAN						V-set	8.78724	0	2.23232	11.0443	10.949	10.1161	10.9489	12.0311	10.8432	10.9202	10.7404	0	0	11.251	11.1115	10.1216	10.9742	12.2102	10.8769	11.0749	10.949	7.88381	-0.0954638	12.0311	8.61089	-0.124121	11.1115	10.1216	-0.276854	12.2102	10.8769	-0.176101	0	0	0	0
	1.0727	0.548206	A0A0A0MS15;A0A0B4J1V6	A0A0A0MS15;A0A0B4J1V6	HV349_HUMAN;HV373_HUMAN	IGHV3-49;IGHV3-73	A0A0A0MS15_HUMAN;A0A0B4J1V6_HUMAN						V-set	7.85699	1.0647	4.58068	5.77653	12.3074	10.8378	4.59582	12.8556	11.8397	6.85472	10.4824	0	0	10.1104	12.2175	10.794	0	12.6569	11.7757	10.0273	11.2427	6.25712	-1.18071	11.7909	7.25903	1.07819	12.2175	10.794	-10.1104	12.6569	11.7757	-0.0830536	0	0	0	0
	2.31065	0.659365	A0A0B4J1Y9	A0A0B4J1Y9	HV372_HUMAN	IGHV3-72	A0A0B4J1Y9_HUMAN						V-set	10.7025	3.68714	9.65887	11.0538	12.7093	11.0889	12.5599	13.3687	11.1253	11.0706	12.1414	0	10.6523	12.258	12.6517	11.251	12.4564	13.3426	11.1335	12.307	9.02221	1.43006	1.50609	9.68158	1.46644	0.0168524	12.6517	0.598717	0.198336	13.3426	0.481153	0.0490284	0	0	0	0
	1.2828	3.05171	A0A0B4J1V6	A0A0B4J1V6	HV373_HUMAN	IGHV3-73	A0A0B4J1V6_HUMAN						V-set	7.36916	0.996303	1.06596	7.1458	7.59495	8.62239	9.27199	10.6467	10.2421	10.7362	10.0019	0	0	10.5024	9.20366	8.53678	10.3714	10.7659	10.2676	10.6254	6.59864	7.55644	2.12619	9.65035	9.17616	3.59045	9.20366	8.53678	-0.130987	10.7659	10.2676	0.123021	0	0	0	0
	1.20974	0.518535	A0A0C4DH34	A0A0C4DH34	HV428_HUMAN	IGHV4-28	A0A0C4DH34_HUMAN						V-set	11.6508	3.53782	9.75016	13.7672	13.11	11.9135	13.7886	13.6286	12.3691	12.9921	12.7596	0	11.0578	13.9533	13.0417	11.9683	13.8717	13.4768	12.275	13.0814	9.5722	2.16336	0.0214424	10.0907	2.61897	-0.775088	13.0417	0.910427	-0.081583	13.4768	1.21716	-0.871902	0	0	0	0
	2.22771	1.24716	P06331	P01825;A0A0C4DH41;P0DP08;P06331;P0DP06;P01824	HV434_HUMAN		HV209_HUMAN	Ig heavy chain V-II region ARH-77	activation of immune response;biological regulation;cellular component organization;cellular component organization or biogenesis;cellular membrane organization;cellular process;complement activation;complement activation, classical pathway;defense response;endocytosis;establishment of localization;humoral immune response;immune effector process;immune response;immune system process;innate immune…	antigen binding;binding	cell part;extracellular region;membrane;plasma membrane		V-set	13.1643	5.45909	13.0091	13.9489	14.7277	13.8686	14.0544	15.9749	13.7154	13.721	13.778	0	13.0431	13.9582	14.9667	13.8711	13.9565	16.1476	13.6689	13.6712	9.26864	0.859529	0.105448	10.5158	0.706342	-0.227972	14.9667	0.827992	-0.00177765	16.1476	0.625772	-0.287057	10.9451	0	0	0
	3.81081	0.930466	A0A0J9YX35	A0A0J9YX35	HV64D_HUMAN									10.0683	0.942783	4.46773	12.3283	12.2235	11.1659	12.6026	13.154	11.8612	11.8689	11.9099	0	0	12.4418	12.14	11.1619	12.7784	13.3171	11.9099	11.8498	11.2807	6.69821	0.274312	12.2112	7.39347	-0.459376	12.14	11.1619	0.336532	13.3171	11.9099	-0.592038	0	0	0	0
	1.21627	3.03271	P17936;P17936-2	P17936;P17936-2	IBP3_HUMAN	IGFBP3	IBP3_HUMAN	Insulin-like growth factor-binding protein 3	apoptosis;biological regulation;cell death;cell differentiation;cell proliferation;cellular developmental process;cellular macromolecule metabolic process;cellular metabolic process;cellular process;cellular protein metabolic process;death;developmental process;macromolecule metabolic process;macromolecule modification;metabolic process;negative regulation of biological process;negative regulatio…	binding;cation binding;enzyme activator activity;enzyme regulator activity;fibronectin binding;growth factor binding;insulin-like growth factor binding;insulin-like growth factor I binding;insulin-like growth factor II binding;ion binding;metal ion binding;phosphatase activator activity;phosphatase regulator activity;protein binding;protein phosphatase activator activity;protein phosphatase regul…	cell part;extracellular membrane-bounded organelle;extracellular organelle;extracellular region;extracellular region part;extracellular space;extracellular vesicular exosome;insulin-like growth factor binding protein complex;intracellular membrane-bounded organelle;intracellular organelle;intracellular part;macromolecular complex;membrane-bounded organelle;membrane-bounded vesicle;nucleus;organel…	p53 signaling pathway	IGFBP;Thyroglobulin_1	7.41109	0	2.11833	6.35563	7.82237	8.5873	10.4032	10.8551	9.28298	11.2749	9.87197	0	0	10.8533	9.9786	9.56978	11.6906	10.8221	9.25065	10.9645	7.82237	6.46897	4.04756	10.8551	7.16465	4.9193	9.9786	9.56978	0.837251	10.8221	9.25065	0.111227	0	0	0	0
	1.92294	0.837135	P05155;P05155-2;P05155-3	P05155;P05155-2;P05155-3	IC1_HUMAN	SERPING1	IC1_HUMAN	Plasma protease C1 inhibitor	activation of immune response;aging;biological regulation;blood circulation;blood coagulation;blood coagulation, intrinsic pathway;cell activation;cellular process;circulatory system process;coagulation;complement activation;complement activation, classical pathway;defense response;developmental process;establishment of localization;establishment of localization in cell;exocytosis;fibrinolysis;he…	endopeptidase inhibitor activity;endopeptidase regulator activity;enzyme inhibitor activity;enzyme regulator activity;peptidase inhibitor activity;peptidase regulator activity;serine-type endopeptidase inhibitor activity	blood microparticle;cell part;cytoplasmic membrane-bounded vesicle lumen;cytoplasmic part;cytoplasmic vesicle part;extracellular membrane-bounded organelle;extracellular organelle;extracellular region;extracellular region part;extracellular space;extracellular vesicular exosome;intracellular organelle part;intracellular part;membrane-bounded organelle;membrane-bounded vesicle;membrane-enclosed lu…	Complement and coagulation cascades	Serpin	13.2331	5.61543	14.253	14.1115	13.7854	13.942	13.64	14.6225	14.8549	14.2727	13.988	9.04197	13.6103	13.7107	13.8825	13.9015	13.636	14.5903	14.7458	14.0923	8.16995	-0.310998	-0.471547	9.00709	0.601945	0.16117	4.84055	0.291251	-0.0747414	5.54833	1.13556	0.381575	10.5664	9.04197	9.54885	0
	3.18824	0.833622	P0DOX2	P0DOX2	IGA2_HUMAN									12.9948	7.62046	12.3253	14.0807	13.7541	13.1849	14.0384	14.5877	13.591	13.7708	13.6665	10.6998	12.2097	14.1918	13.7196	13.2565	13.9343	14.569	13.4603	13.8137	6.13361	0.859553	-0.0422611	6.96723	1.2657	-0.309949	3.01979	1.04674	-0.257519	3.86917	1.25052	-0.378068	10.4227	10.6998	12.4633	0
	3.50193	1.0352	P01876;P0DOX2	P01876;P01877;P0DOX2	IGA2_HUMAN;IGHA1_HUMAN	IGHA1	IGHA1_HUMAN	Ig alpha-1 chain C region	anatomical structure homeostasis;antibacterial humoral response;antimicrobial humoral response;biological regulation;cellular component organization;cellular component organization or biogenesis;cellular macromolecule metabolic process;cellular membrane organization;cellular metabolic process;cellular process;cellular protein metabolic process;defense response;defense response to bacterium;endocy…	antigen binding;binding	blood microparticle;dimeric IgA immunoglobulin complex;extracellular membrane-bounded organelle;extracellular organelle;extracellular region;extracellular region part;extracellular space;extracellular vesicular exosome;IgA immunoglobulin complex;IgA immunoglobulin complex, circulating;immunoglobulin complex;immunoglobulin complex, circulating;macromolecular complex;membrane-bounded organelle;memb…		C1-set	16.283	13.517	15.5321	17.2478	16.3513	16.0946	16.995	17.3865	16.4268	16.9957	16.765	13.4522	15.6936	17.1779	16.463	16.1864	17.0094	17.3762	16.5531	16.9948	2.8343	0.562537	-0.252846	3.8695	0.894786	-0.252102	3.01074	0.492788	-0.168575	3.92394	0.859476	-0.183172	13.1079	12.919	13.4522	12.4567
	1.60807	0.500109	P0DOX3	P0DOX3	IGD_HUMAN									10.2041	1.05909	7.38844	12.3507	11.4845	11.5111	12.286	11.9846	11.5833	12.1893	11.7571	0	10.4173	12.6709	11.7109	11.5116	12.2656	11.9583	11.6021	12.1502	10.4254	4.1227	-0.0647345	10.9255	4.19485	-0.161418	11.7109	1.09436	-0.405357	11.9583	1.18489	-0.520784	0	0	0	9.53179
	1.69655	0.46316	P0DOX5	P01857;P0DOX5	IGG1_HUMAN									17.8823	14.4284	17.1458	19.532	17.9123	17.9631	19.1028	18.3755	17.9458	18.5347	18.2378	14.3781	17.3718	19.5423	17.7649	17.6924	19.0672	18.4177	17.9827	18.5816	3.48398	0.817299	-0.429245	3.94714	0.800007	-0.997347	3.38676	0.320597	-0.475031	4.03956	0.610886	-0.960695	14.3725	13.7521	14.3781	12.6026
	0.564345	-1.84234	P01859;P01860;P0DOX5	P01860;P01859;P01857;P0DOX5	IGG1_HUMAN;IGHG2_HUMAN;IGHG3_HUMAN	IGHG2;IGHG3	IGHG2_HUMAN;IGHG3_HUMAN	Ig gamma-2 chain C region;Ig gamma-3 chain C region	activation of immune response;anatomical structure homeostasis;biological regulation;complement activation;complement activation, classical pathway;defense response;homeostatic process;humoral immune response;immune effector process;immune response;immune system process;innate immune response;macromolecule metabolic process;metabolic process;positive regulation of biological process;positive regu…	antigen binding;binding	blood microparticle;extracellular membrane-bounded organelle;extracellular organelle;extracellular region;extracellular region part;extracellular space;extracellular vesicular exosome;membrane-bounded organelle;membrane-bounded vesicle;organelle;vesicle		C1-set	12.7057	1.22048	12.6804	16.4267	14.5188	12.7792	15.9337	12.6765	12.9885	15.1274	14.5078	0	14.3124	16.5324	14.8089	14.2508	15.9552	14.2676	13.0293	15.3717	13.2984	0.098794	-0.492982	11.456	0.308088	-1.29925	14.8089	-0.0615568	-0.577232	14.2676	-1.28301	-1.16072	0	0	0	0
	0.633194	-0.311484	P01859;P01860;P01861;P0DOX5	P01860;P01859;P01857;P0DOX5;P01861	IGG1_HUMAN;IGHG2_HUMAN;IGHG3_HUMAN;IGHG4_HUMAN	IGHG2;IGHG3;IGHG4	IGHG2_HUMAN;IGHG3_HUMAN;IGHG4_HUMAN	Ig gamma-2 chain C region;Ig gamma-3 chain C region;Ig gamma-4 chain C region	activation of immune response;anatomical structure homeostasis;biological regulation;complement activation;complement activation, classical pathway;defense response;homeostatic process;humoral immune response;immune effector process;immune response;immune system process;innate immune response;macromolecule metabolic process;metabolic process;positive regulation of biological process;positive regu…	antigen binding;binding	blood microparticle;extracellular membrane-bounded organelle;extracellular organelle;extracellular region;extracellular region part;extracellular space;extracellular vesicular exosome;membrane-bounded organelle;membrane-bounded vesicle;organelle;vesicle		C1-set	16.8249	14.4039	17.0959	17.9367	17.8329	16.82	17.333	17.5214	15.7531	16.7275	17.0234	13.8978	17.1706	17.9479	17.917	16.9061	17.3263	17.6279	15.6803	16.6734	3.42896	-0.275875	-0.603737	3.11747	-1.34278	-1.2092	4.01913	-0.264563	-0.621647	3.73007	-1.49029	-1.27452	13.702	14.2791	13.7716	13.8303
	0.107441	0.0524472	P01860;P0DOX5	P01860;P01857;P0DOX5	IGG1_HUMAN;IGHG3_HUMAN	IGHG3	IGHG3_HUMAN	Ig gamma-3 chain C region	activation of immune response;anatomical structure homeostasis;biological regulation;complement activation;complement activation, classical pathway;defense response;homeostatic process;humoral immune response;immune effector process;immune response;immune system process;innate immune response;macromolecule metabolic process;metabolic process;positive regulation of biological process;positive regu…	antigen binding;binding	blood microparticle;extracellular membrane-bounded organelle;extracellular organelle;extracellular region;extracellular region part;extracellular space;extracellular vesicular exosome;membrane-bounded organelle;membrane-bounded vesicle;organelle;vesicle		C1-set	16.7416	13.6321	16.734	18.2114	17.3098	16.6342	17.8216	17.3623	15.6032	17.366	17.2735	13.2779	16.5587	18.0659	17.1414	16.9135	17.852	17.4909	16.0288	17.2918	3.67774	-0.0997829	-0.389757	3.73018	-1.13081	-0.84543	3.86353	0.354794	-0.213902	4.21293	-0.529875	-0.774126	13.1741	13.0199	12.752	12.7886
	0	0	P01860;P01861;P0DOX5	P01860;P01857;P0DOX5;P01861	IGG1_HUMAN;IGHG3_HUMAN;IGHG4_HUMAN	IGHG3;IGHG4	IGHG3_HUMAN;IGHG4_HUMAN	Ig gamma-3 chain C region;Ig gamma-4 chain C region	activation of immune response;anatomical structure homeostasis;biological regulation;complement activation;complement activation, classical pathway;defense response;homeostatic process;humoral immune response;immune effector process;immune response;immune system process;innate immune response;macromolecule metabolic process;metabolic process;positive regulation of biological process;positive regu…	antigen binding;binding	blood microparticle;extracellular membrane-bounded organelle;extracellular organelle;extracellular region;extracellular region part;extracellular space;extracellular vesicular exosome;membrane-bounded organelle;membrane-bounded vesicle;organelle;vesicle		C1-set	3.87596	0	0	4.48106	0	6.95142	7.09281	0	13.6495	2.70886	0	0	0	0	0	12.1002	11.8536	0	13.6669	0	0	6.95142	2.61175	0	13.6495	-1.7722	0	12.1002	11.8536	0	13.6669	0	0	0	0	0
	2.97645	1.00778	P01876	P01876	IGHA1_HUMAN	IGHA1	IGHA1_HUMAN	Ig alpha-1 chain C region	anatomical structure homeostasis;antibacterial humoral response;antimicrobial humoral response;biological regulation;cellular component organization;cellular component organization or biogenesis;cellular macromolecule metabolic process;cellular membrane organization;cellular metabolic process;cellular process;cellular protein metabolic process;defense response;defense response to bacterium;endocy…	antigen binding;binding	blood microparticle;dimeric IgA immunoglobulin complex;extracellular membrane-bounded organelle;extracellular organelle;extracellular region;extracellular region part;extracellular space;extracellular vesicular exosome;IgA immunoglobulin complex;IgA immunoglobulin complex, circulating;immunoglobulin complex;immunoglobulin complex, circulating;macromolecular complex;membrane-bounded organelle;memb…		C1-set	16.7591	13.8474	15.9461	17.3962	16.8613	16.7911	17.1325	17.8691	17.7399	17.2482	17.0761	13.6973	16.1061	17.3401	16.8435	16.8161	17.0814	17.8988	17.7143	17.2866	3.01394	0.845036	-0.263723	4.02172	1.79374	-0.148088	3.1462	0.709967	-0.258635	4.20153	1.60817	-0.0534458	13.1323	13.3378	13.1798	13.6544
	0.0898904	0.0523351	P01859	P01859	IGHG2_HUMAN	IGHG2	IGHG2_HUMAN	Ig gamma-2 chain C region	activation of immune response;biological regulation;complement activation;complement activation, classical pathway;defense response;humoral immune response;immune effector process;immune response;immune system process;innate immune response;macromolecule metabolic process;metabolic process;positive regulation of biological process;positive regulation of immune response;positive regulation of immu…	antigen binding;binding	blood microparticle;extracellular membrane-bounded organelle;extracellular organelle;extracellular region;extracellular region part;extracellular space;extracellular vesicular exosome;membrane-bounded organelle;membrane-bounded vesicle;organelle;vesicle		C1-set	16.456	12.1773	15.9688	18.4114	16.6948	16.3358	18.2079	16.7471	16.2323	17.3289	16.6773	13.4469	15.9818	18.3542	16.5128	16.3796	18.1365	16.8354	16.4101	17.37	4.51744	0.366972	-0.20356	4.56977	0.263496	-1.08256	3.06589	0.397873	-0.21768	3.38851	0.428288	-0.984201	12.9303	13.0114	13.4469	13.4339
	0.190366	0.254824	P01859;P01860	P01860;P01859	IGHG2_HUMAN;IGHG3_HUMAN	IGHG2;IGHG3	IGHG2_HUMAN;IGHG3_HUMAN	Ig gamma-2 chain C region;Ig gamma-3 chain C region	activation of immune response;anatomical structure homeostasis;biological regulation;complement activation;complement activation, classical pathway;defense response;homeostatic process;humoral immune response;immune effector process;immune response;immune system process;innate immune response;macromolecule metabolic process;metabolic process;positive regulation of biological process;positive regu…	antigen binding;binding	blood microparticle;extracellular membrane-bounded organelle;extracellular organelle;extracellular region;extracellular region part;extracellular space;extracellular vesicular exosome;membrane-bounded organelle;membrane-bounded vesicle;organelle;vesicle		C1-set	13.5707	2.34587	14.5779	15.121	15.2064	15.2814	14.6973	15.4613	14.8757	14.5693	14.7852	0	14.5035	15.4138	15.3369	15.2576	14.7624	15.3976	14.9632	14.6372	12.8606	0.703478	-0.423754	13.1154	0.297814	-0.551695	15.3369	0.754137	-0.65137	15.3976	0.459777	-0.776651	11.3756	0	0	0
	0.857241	0.342772	P01859;P01860;P01861	P01860;P01859;P01861	IGHG2_HUMAN;IGHG3_HUMAN;IGHG4_HUMAN	IGHG2;IGHG3;IGHG4	IGHG2_HUMAN;IGHG3_HUMAN;IGHG4_HUMAN	Ig gamma-2 chain C region;Ig gamma-3 chain C region;Ig gamma-4 chain C region	activation of immune response;anatomical structure homeostasis;biological regulation;complement activation;complement activation, classical pathway;defense response;homeostatic process;humoral immune response;immune effector process;immune response;immune system process;innate immune response;macromolecule metabolic process;metabolic process;positive regulation of biological process;positive regu…	antigen binding;binding	blood microparticle;extracellular membrane-bounded organelle;extracellular organelle;extracellular region;extracellular region part;extracellular space;extracellular vesicular exosome;membrane-bounded organelle;membrane-bounded vesicle;organelle;vesicle		C1-set	16.6045	9.01381	16.7175	18.5304	17.4825	17.0988	18.2652	17.8252	16.8581	17.6486	17.4305	13.0038	16.9589	18.5911	17.2496	16.8234	18.3196	17.7906	16.7963	17.6515	8.46864	0.381271	-0.2652	8.81141	0.140596	-0.88188	4.24573	-0.135498	-0.2715	4.78681	-0.162609	-0.939526	12.8644	13.2225	13.0038	0
	0.194808	-0.208456	P01859;P01861	P01859;P01861	IGHG2_HUMAN;IGHG4_HUMAN	IGHG2;IGHG4	IGHG2_HUMAN;IGHG4_HUMAN	Ig gamma-2 chain C region;Ig gamma-4 chain C region	activation of immune response;biological regulation;complement activation;complement activation, classical pathway;defense response;humoral immune response;immune effector process;immune response;immune system process;innate immune response;macromolecule metabolic process;metabolic process;positive regulation of biological process;positive regulation of immune response;positive regulation of immu…	antigen binding;binding	blood microparticle;extracellular membrane-bounded organelle;extracellular organelle;extracellular region;extracellular region part;extracellular space;extracellular vesicular exosome;membrane-bounded organelle;membrane-bounded vesicle;organelle;vesicle		C1-set	13.7311	8.09653	14.3746	15.3665	15.4404	13.7116	14.8745	15.2319	11.9863	14.4972	14.7095	10.9334	14.4232	15.1731	15.3688	14.4225	14.8851	15.5279	11.8339	14.4896	7.34387	-0.662985	-0.492035	7.13541	-2.38829	-0.869314	4.43538	-0.00064373	-0.288044	4.59452	-2.58923	-0.683476	10.545	10.9334	11.2382	0
	0.0619081	-0.0364661	P01860	P01860	IGHG3_HUMAN	IGHG3	IGHG3_HUMAN	Ig gamma-3 chain C region	activation of immune response;anatomical structure homeostasis;biological regulation;complement activation;complement activation, classical pathway;defense response;homeostatic process;humoral immune response;immune effector process;immune response;immune system process;innate immune response;macromolecule metabolic process;metabolic process;positive regulation of biological process;positive regu…	antigen binding;binding	blood microparticle;extracellular membrane-bounded organelle;extracellular organelle;extracellular region;extracellular region part;extracellular space;extracellular vesicular exosome;membrane-bounded organelle;membrane-bounded vesicle;organelle;vesicle		C1-set	14.0663	5.4423	14.4811	15.6909	15.4799	14.7052	15.4705	15.4435	15.1036	14.7795	15.0856	0	14.2732	15.6144	15.3241	14.6742	15.5299	15.3852	15.0856	14.8547	10.0376	0.224092	-0.220376	10.0012	0.622492	-0.911345	15.3241	0.400963	-0.0845127	15.3852	0.812409	-0.759633	0	0	10.5611	0
	2.72138	0.920737	P01861	P01861	IGHG4_HUMAN	IGHG4	IGHG4_HUMAN	Ig gamma-4 chain C region	activation of immune response;biological regulation;complement activation;complement activation, classical pathway;defense response;humoral immune response;immune effector process;immune response;immune system process;innate immune response;macromolecule metabolic process;metabolic process;positive regulation of biological process;positive regulation of immune response;positive regulation of immu…	antigen binding;binding	blood microparticle;extracellular membrane-bounded organelle;extracellular organelle;extracellular region;extracellular region part;extracellular space;extracellular vesicular exosome;membrane-bounded organelle;membrane-bounded vesicle;organelle;vesicle		C1-set	11.9667	0.885392	10.5053	14.9206	12.8875	13.4568	14.3207	13.8082	13.337	13.579	13.5689	0	13.3134	15.0014	12.7522	13.2328	14.281	13.8473	13.262	13.6649	12.0021	2.95152	-0.599937	12.9228	2.83168	-1.34164	12.7522	-0.0805483	-0.720332	13.8473	-0.051404	-1.33646	0	0	0	0
	1.88067	0.620885	P01871	P01871;P01871-2	IGHM_HUMAN	IGHM	IGHM_HUMAN	Ig mu chain C region	adaptive immune response;antibacterial humoral response;antimicrobial humoral response;defense response;defense response to bacterium;defense response to Gram-negative bacterium;humoral immune response;immune response;immune system process;innate immune response;multi-organism process;response to bacterium;response to biotic stimulus;response to other organism;response to stimulus;response to str…	antigen binding;binding	blood microparticle;cell part;cell surface;extracellular membrane-bounded organelle;extracellular organelle;extracellular region part;extracellular space;extracellular vesicular exosome;hexameric IgM immunoglobulin complex;IgM immunoglobulin complex;IgM immunoglobulin complex, circulating;immunoglobulin complex;immunoglobulin complex, circulating;integral to membrane;intrinsic to membrane;macromo…		C1-set	17.7082	15.8042	16.042	17.3866	19.355	17.5239	17.7031	19.9759	18.3147	17.2682	17.5707	14.9019	16.2394	17.5036	19.1745	17.5238	17.8584	19.9394	18.1496	17.3009	3.5508	1.48191	0.316521	4.17168	2.27268	-0.118385	4.27259	1.2844	0.354734	5.0375	1.91024	-0.202732	14.6645	14.9019	14.8743	14.5851
	1.84404	0.580655	P01871;P0DOX6	P0DOX6;P01871;P01871-2	IGHM_HUMAN;IGM_HUMAN	IGHM	IGHM_HUMAN	Ig mu chain C region	adaptive immune response;antibacterial humoral response;antimicrobial humoral response;defense response;defense response to bacterium;defense response to Gram-negative bacterium;humoral immune response;immune response;immune system process;innate immune response;multi-organism process;response to bacterium;response to biotic stimulus;response to other organism;response to stimulus;response to str…	antigen binding;binding	blood microparticle;cell part;cell surface;extracellular membrane-bounded organelle;extracellular organelle;extracellular region part;extracellular space;extracellular vesicular exosome;hexameric IgM immunoglobulin complex;IgM immunoglobulin complex;IgM immunoglobulin complex, circulating;immunoglobulin complex;immunoglobulin complex, circulating;integral to membrane;intrinsic to membrane;macromo…		C1-set	18.2464	16.0005	16.2365	18.5404	19.7524	17.8068	18.802	20.3331	18.4195	18.3261	18.3829	15.2	16.5549	18.4606	19.6694	17.8366	19.0035	20.2816	18.3921	18.3786	3.75195	1.57033	0.261553	4.3326	2.18293	-0.214359	4.46942	1.2817	0.54294	5.08158	1.83714	-0.0820332	15.2	15.3912	15.1704	14.9058
	0.735661	0.346405	P01591	P01591	IGJ_HUMAN	IGJ	IGJ_HUMAN	Immunoglobulin J chain	adaptive immune response;anatomical structure homeostasis;antibacterial humoral response;antimicrobial humoral response;biological regulation;defense response;defense response to bacterium;glomerular filtration;homeostatic process;humoral immune response;immune response;immune system process;innate immune response;multicellular organismal process;multi-organism process;positive regulation of biol…	antigen binding;binding;identical protein binding;IgA binding;immunoglobulin binding;protein binding;protein complex binding;protein dimerization activity;protein homodimerization activity	blood microparticle;dimeric IgA immunoglobulin complex;extracellular membrane-bounded organelle;extracellular organelle;extracellular region;extracellular region part;extracellular space;extracellular vesicular exosome;IgA immunoglobulin complex;IgA immunoglobulin complex, circulating;IgM immunoglobulin complex;IgM immunoglobulin complex, circulating;immunoglobulin complex;immunoglobulin complex,…		Ig_J_chain	14.9895	13.2771	13.3262	15.174	16.6782	14.3548	15.4667	17.0246	14.5629	15.0412	15.0499	12.7771	13.5193	15.179	16.5184	14.338	15.4297	16.9893	14.5129	15.0499	3.40106	1.02866	0.292719	3.74746	1.23676	-0.132749	3.7413	0.818755	0.250727	4.21222	0.993585	-0.129092	12.7771	12.7151	12.7488	11.7911
	2.0978	0.806564	P01602;P0DOX7	P0DOX7;P01602	IGK_HUMAN;KV105_HUMAN	IGKV1-5	KV110_HUMAN	Ig kappa chain V-I region HK102	activation of immune response;biological regulation;cellular component organization;cellular component organization or biogenesis;cellular membrane organization;cellular process;complement activation;complement activation, classical pathway;defense response;endocytosis;establishment of localization;humoral immune response;immune effector process;immune response;immune system process;innate immune…	antigen binding;binding	blood microparticle;cell part;extracellular membrane-bounded organelle;extracellular organelle;extracellular region;extracellular region part;extracellular vesicular exosome;membrane;membrane-bounded organelle;membrane-bounded vesicle;organelle;plasma membrane;vesicle		V-set	12.9735	5.17124	12.5706	14.956	14.2245	13.1089	14.9348	15.031	12.259	14.5057	14.0567	0	12.3442	15.0957	14.0567	13.0766	14.8471	15.0224	12.1584	14.4579	9.05325	0.538363	-0.0212326	9.85981	-0.311584	-0.450267	14.0567	0.732386	-0.248533	15.0224	-0.185733	-0.637769	0	0	0	0
	2.80611	1.2506	P01834	P01834	IGKC_HUMAN	IGKC	IGKC_HUMAN	Ig kappa chain C region	activation of immune response;anatomical structure homeostasis;biological regulation;cellular component organization;cellular component organization or biogenesis;cellular membrane organization;cellular process;complement activation;complement activation, classical pathway;defense response;endocytosis;establishment of localization;homeostatic process;humoral immune response;immune effector proces…	antigen binding;binding	blood microparticle;cell part;extracellular membrane-bounded organelle;extracellular organelle;extracellular region;extracellular region part;extracellular space;extracellular vesicular exosome;membrane;membrane-bounded organelle;membrane-bounded vesicle;organelle;plasma membrane;vesicle		C1-set	15.5603	10.9377	14.2796	14.6972	16.0927	15.8	17.0981	17.3433	16.9044	16.8898	16.591	11.4215	14.3195	17.0148	16.3695	15.6878	17.1113	17.2393	16.8734	16.9822	5.15505	1.52034	2.40089	6.40565	2.62476	2.19266	4.94805	1.3683	0.0964088	5.81782	2.5539	-0.0326023	11.7045	11.4215	12.1755	12.1178
	3.37534	1.11072	P01834;P0DOX7	P01834;P0DOX7	IGKC_HUMAN;IGK_HUMAN	IGKC	IGKC_HUMAN	Ig kappa chain C region	activation of immune response;anatomical structure homeostasis;biological regulation;cellular component organization;cellular component organization or biogenesis;cellular membrane organization;cellular process;complement activation;complement activation, classical pathway;defense response;endocytosis;establishment of localization;homeostatic process;humoral immune response;immune effector proces…	antigen binding;binding	blood microparticle;cell part;extracellular membrane-bounded organelle;extracellular organelle;extracellular region;extracellular region part;extracellular space;extracellular vesicular exosome;membrane;membrane-bounded organelle;membrane-bounded vesicle;organelle;plasma membrane;vesicle		C1-set	16.8364	14.5016	16.3041	17.0548	17.4263	17.1493	16.7355	18.537	17.5767	16.2419	16.9114	14.21	16.1675	17.1121	17.2823	17.0357	16.7559	18.5498	17.5834	16.2693	2.92465	0.845266	-0.31925	4.03538	1.27266	-0.812904	3.07225	0.868126	-0.35614	4.3398	1.41582	-0.842817	14.21	13.8793	13.3411	13.4423
[truncated: 153 more rows]
[truncated: 77 more columns]

## Sheet: OxPAPC - PAPC (CHAPS)
Significant	-LOG(P-value)	log2 difference	Protein.Group	Protein.Ids	Protein.Names	Gene name	UniProt names	Protein name	GOBP name	GOMF name	GOCC name	KEGG name	Pfam	Mean	Mean CU	Mean CD	Mean CL	Mean PU	Mean PD	Mean PL	Mean OxU	Mean OxD	Mean OxL	Median	Median CU	Median CD	Median CL	Median PU	Median PD	Median PL	Median OxU	Median OxD	Median OxL	Mean PU_x-y_Mean CU	Mean PD_x-y_Mean CD	Mean PL_x-y_Mean CL	Mean OxU_x-y_Mean CU	Mean OxD_x-y_Mean CD	Mean OxL_x-y_Mean CL	Median PU_x-y_Median CU	Median PD_x-y_Median CD	Median PL_x-y_Median CL	Median OxU_x-y_Median CU	Median OxD_x-y_Median CD	Median OxL_x-y_Median CL	CU1_1	CU1_2	CU1_3	CU2_1
[truncated: 381 more rows]
[truncated: 77 more columns]

[truncated: 6 more sheets: OxPAPC - PAPC (SDS), gprofiler OxPAPC, Heparin-binding, gprofiler Heparin, overlap OxPAPC Heparin, multiwell plate pull-down]
